# Supplementary material for: Influence of maternal and own genotype at tanning dependence-related SNPs on sun exposure in childhood
Source: BMC Med Genet. 2018 Apr 12;19:62. doi: 10.1186/s12881-018-0575-z (PMC5898059; doi:10.1186/s12881-018-0575-z)
Supplement: Supplementary file 2 — Supplementary data for the influence of maternal and own genotype at tanning dependence-related SNPs on sun exposure in childhood. This file contains Tables S1–S6 which includes a list of SNPs and relevant details) selected for analysis, a correlation matrix of sun exposure variables, a complete table of the associations between tanning dependence related SNPS and sun exposure, and the number of SNPs associated with each measured sun exposure variable prior to Bonferroni correction. Additionally, the file contains a table of associations between SNPs and pigmentation variables, and a table of associations between tanning dependence related SNPS and sun exposure stratified by sex. (XLSX 331 kb) [file 12881_2018_575_MOESM2_ESM.xlsx]

## Sheet: Supplementary Table 1.
Supplementary Table 1. List of SNPs selected for analysis.
SNP	Gene	Chromosome	Chromosomal Position	Alleles	Reference Allele	RAF children	RAF mothers	OR	Adjusted OR	Reference
rs2817580	DISP3 (PTCHD2)	1	11564593	A/G	G	0.365787	0.36811	0.44	0.45	Cartmel et al. (2014)
rs2059696	LY75	2	160673526	A/G	G	0.30538	0.298757	2.29	2.25	Cartmel et al. (2014)
rs161557	HMHB1	5	143200053	C/T	T	0.224015	0.2234	2.24	2.26	Cartmel et al. (2014)
rs650662	OPRM1	6	154198159	G/A	A	0.506	0.513	N/A	0.61	Cartmel et al. (2014)
rs60050811	SPATC1	8	145086876	T/C	C	0.045	0.043	4.04	4.13	Cartmel et al. (2014)
rs2073478	ALDH1B1	9	38396065	G/T	T	0.403486	0.407554	0.47	0.45	Cartmel et al. (2014)
rs2887510	KIAA1462	10	30408814	G/A	G	0.674435	0.665168	2.07	2.03	Cartmel et al. (2014)
rs7118900	ANKK1	11	113266821	G/A	G	0.81162	0.810546	N/A	1.86	Cartmel et al. (2014)
rs2734848	ANKK1	11	113270374	T/C	T	0.818593	0.815041	1.45	1.38	Flores et al. (2013)
rs1003641	ANKK1	11	113273636	G/A	G	0.701614	0.703517	1.28	1.33	Flores et al. (2013)
rs12422191	DRD2	11	113274010	G/A	G	0.907166	0.906279	1.6	1.58	Flores et al. (2013)
rs2440390	DRD2	11	113286878	C/T	T	0.120991	0.122939	1.45	1.31	Flores et al. (2013)
rs12364283	DRD2	11	113346955	A/G	A	0.921885	0.922514	1.7	0.91	Flores et al. (2013)
rs861204	TMPRSS12	12	51237816	G/A	G	0.658037	0.664699	2.29	2.45	Cartmel et al. (2014)
rs28583298	TMC7	16	19041595	G/A	G	0.383685	0.389037	0.44	0.45	Cartmel et al. (2014)
rs29132	VAPA	18	9944960	A/G	G	0.0510349	0.0515339	4.73	4.99	Cartmel et al. (2014)
rs5756384	NCF4	22	37282093	T/C	T	0.430159	0.43128	2.16	2.12	Cartmel et al. (2014)
Note: rs28583298 has merged into rs4072393. rs4938016, rs12805897 and rs2587543 were originally selected for analysis but not included in final analysis due to lack of data and high linkage disequilibrium.
Chromosomal position is based on NCBI build 37.
Reference allele = effect allele used in the analysis.
RAF = Reference Allele Frequency

## Sheet: Substance dependence
Topic	SNP	Gene	Chromosome	Chromosomal Position	Alleles	Associated allele	HapMap frequency	Results frequency		Linkage disequillibrium
Alcohol Dependence	rs1000579	STX18-AS1/LOC101928279	4	4719494	AG	G	0.3848	0.393932	-0.00913157
Alcohol Dependence	rs10253361	LOC105375478/LOC105375480	7	121275229	CT	T	0.5697	0.55765	0.0120499
Nicotine dependence	rs1051730	CHRNA5/CHRNA3/CHRNB4	15	78894339	AG	A	0.3818	0.328664	0.0531363
Alcohol Dependence	rs10519005	FAM81A	15	59711691	CT	T	0.5091	0.455649	0.0534512
Alcohol Dependence	rs10649162	RGS17/RPL27AP6/LOC105378066	6	153620556	AG	Not found	.	0.789096	#VALUE!
Alcohol Dependence	rs10741210	GLRX3/LOC105371259	10	131984312	AG	G	.	0.606941	#VALUE!
Alcohol Dependence	rs10810935	ADAMTSL1	9	18251855	AG	A	0.6742	0.746747	-0.0725472
Alcohol Dependence	rs10893366	PKNOX2	11	125178403	CT	T	0.1564	0.168689	-0.0122895	rs12284594 = 1, rs750338 = .529
Alcohol Dependence	rs10908907	GADD45G/UNQ6494	9	92249584	AG	G	0.7424	0.749968	-0.00756772
Alcohol Dependence	rs10969853	RBMXP2/KRT18P66	9	30751220	CT	T	.	0.933678	#VALUE!
Alcohol Dependence	rs11076221	LIMC01571/LOC105371259	16	51961543	AG	G	0.9394	0.924338	0.0150617
Alcohol Dependence	rs1109501	MUC7	4	71329490	AG	G	0.7591	0.746288	0.0128121
Cocaine dependence	rs111325002	MTHFD2P1/HNRNPKP4	3	95853632	AG	Not found	.	0.00025823	#VALUE!
Alcohol Dependence	rs117557854	CNTN5	11	100139171	GA	Not found	.	0.981212	#VALUE!
Alcohol Dependence	rs11840092	LOC105370217/PCHD17	13	58114748	CT	C	0.2091	0.175855	0.0332446
Alcohol Dependence	rs11933661	LOC105377418/LOC105377420	4	131013140	CT	Not found	0.5485	0.458449	0.0900512
Cocaine dependence	rs11944332	RANP6	4	174554832	AG	not found	0.1833	0.139288	0.044012	rs4129566 = .877, rs55768019 = 0.0
Alcohol Dependence	rs12020569	USP12/LOC105370123/LOC105370124	13	27012736	CG	C	.		#VALUE!	rs9512637 = .008
General addiction	rs12284594	PKNOX2	11	125179853	AG	G	0.1576	0.168819	-0.0112186	rs10893366 = 1, rs750338 = .529
Cocaine dependence	rs1229984	ADH1B	4	100239319	CT	Not found	0	0.0217869	-0.0217869	rs1789891 = .014
Alcohol Dependence	rs12348435	LOC105376004/LINGO2	9	28600142	AC	C	0.0611	0.0547706	0.00632945
Alcohol Dependence	rs12388359	CLCN4/MID1	X	10231691	GT	T	0.1512	0.13428	0.0169198
Alcohol Dependence	rs12632235	ABI3BP	3	100536284	CT	T	0.0427	0.0161394	0.0265606
Alcohol Dependence	rs13160562	CAST/ERAP1	5	96111371	AG	G	0.6727	0.689154	-0.0164543
Alcohol Dependence	rs1318937	CAPN7/SH3BP5-AS1	3	15295364	AG	G	0.1152	0.129761	-0.0145611
Alcohol Dependence	rs13340561	MSR1/CCT3P1	8	16058905	GT	G	.	0.0364341	#VALUE!
Alcohol Dependence	rs1344694	MREG/PECR	2	216893637	GT	T	0.3457	0.322	0.0236998	rs7590720 = .819
Alcohol Dependence	rs1362153	SLC6A9	1	44469031	CT	C	0.0939	0.0969012	-0.00300123
Alcohol Dependence	rs1380131	LOC105370504	14	54072858	CT	C	0.9303	0.906327	0.0239733
Nicotine dependence	rs1451240	CHRNB3	8	42546711	AG	not found	0.7576	0.783731	-0.0261314	rs55828312 = .912
Cocaine dependence	rs150954431	NCOR2	12	125002323	CT	not found	.	0.00884715	#VALUE!
Alcohol Dependence	rs1660895	LOC11927881-LOC151121	2	129994332	AT	A	0.4833	0.476372	0.00692815
Alcohol Dependence	rs16824395	LSAMP	3	115740719	AG	A	0.9545	0.958378	-0.00387772
Alcohol Dependence	rs16897978	RNU6-909P/LOC107986409	5	28696504	AC	not found	0.0449	0.0622602	-0.0173602
Alcohol Dependence	rs17362650	ADAM17	2	9676413	CT	C	.	0.309456	#VALUE!
Alcohol Dependence	rs17620991	c7orf10/SUGCT	7	40836521	CG	C	0.0722	0.142996	-0.0707956
Alcohol Dependence	rs17625382	LOC105378314	10	59572708	AG	G	0.8111	0.808607	0.0024929
Alcohol Dependence	rs1789891	ADH1B/ADH1C	4	100250419	AC	A	0.1879	0.16417	0.0237296	rs1229984 = .014
Alcohol Dependence	rs1793257	OPCML	11	132584119	CT	Not found	0.0485	0.0373144	0.0111856
Alcohol Dependence	rs181048070	LOC101927285	2	59543376	AG	A	.	0.0236015	#VALUE!
Alcohol Dependence	rs1864982	PPP2R2B	5	146320823	GT	Not found	0.1242	0.131168	-0.0069685
Alcohol Dependence	rs1874252	LOC107984725/LOC105370775	15	38962756	GT	G	0.7273	0.679987	0.0473129
Alcohol Dependence	rs1896857	ANKRD44-IT1/ANKRD44	2	198164530	GA	A	.	0.650698	#VALUE!
Alcohol Dependence	rs195204	LOC105378916/LOC105378917	1	115734091	CT	T	0.7606	0.75481	0.00579045
Cocaine dependence	rs2005290	OR3A1/OR3A2	17	3188012	CG	not found	.	0.00600686	#VALUE!
Alcohol Dependence	rs2140418	ANKS1	6	34975415	CT	C	0.7939	0.809748	-0.0158482
Alcohol Dependence	rs2154294	LRFN5/LOC105370470	14	42655275	AG	G	0.5455	0.518786	0.0267137
Cocaine dependence	rs2168784	LINC01324/LOC107986050	3	164589939	CT	T	0.1149	0.110989	0.00391085
Alcohol Dependence	rs2253612	AOX2P	2	201568433	CT	C	0.1182	0.0959974	0.0222026
Nicotine dependence	rs2273500	CHRNA4	20	61986949	CT	C	.	0.109893	#VALUE!
Alcohol Dependence	rs2369955	NPHP3-AS1/TMEM108	3	132693588	AC	A	0.8394	0.870626	-0.0312262
Alcohol Dependence	rs237238	HIP1	7	75211414	AG	A	0.9121	0.929761	-0.0176611
General addiction	rs2377339	NCK2	2	106457291	AG	G	0.0788	0.0817947	-0.00299471
Alcohol Dependence	rs2400954	PPFIA2	12	81932981	CT	C	0.4024	0.383817	0.0185826
Cocaine dependence	rs2456778	CDK1	10	62551890	AT	not found	.	0.643688	#VALUE!
Alcohol Dependence	rs2548145	LINC00603/LOC105374736	5	40134777	AG	G	0.5242	0.520013	0.00418709
Cocaine dependence	rs2629540	FAM53B	10	126426148	CG	not found	.	0.75421	#VALUE!
Alcohol Dependence	rs2810114	PCNX	14	71395604	AC	Not found	0.2879	0.275274	0.0126256	rs36563 = .393
Alcohol Dependence	rs2826659	NCAM2	21	22487854	AC	A	0.7485	0.774376	-0.0258756
Alcohol Dependence	rs2827312	LINC00308/MAPK6PS2	21	23631676	GT	G	0.6333	0.648986	-0.0156865
Nicotine dependence	rs2836823	NR/LOC102724740?	21	40380249	CT	T	0.4848	0.461967	0.0228333
Alcohol Dependence	rs3131513	LOC105376876/RUNX3	1	25193155	AG	G	0.3848	0.3949	-0.0100999
Nicotine dependence	rs34684276	CHRNA5/CHRNA3/CHRNB5	15	78813155	AG	not found	.	0.700528	#VALUE!
Alcohol Dependence	rs35738462	DAB1	1	58256544	CT	T	.	0.581001	#VALUE!
Alcohol Dependence	rs35951	ARL15	5	53592361	GT	G	0	0.153089	-0.153089
Alcohol Dependence	rs36563	LOC100506411/PCNX	14	71352648	GT	Not found	0.1364	0.149451	-0.0130513	rs2810114 = .393
Alcohol Dependence	rs3738443	ZNF124/LOC105373272	1	247348189	CT	Not found	0.2134	0.17022	0.0431804
Alcohol Dependence	rs3827730	FAF1/LOC105378715	1	50937848	CT	not found	0.6182	0.675145	-0.0569453
Alcohol Dependence	rs3930234	LOC105374252	3	184216130	CT	C	0.8152	0.853769	-0.0385685
Cocaine dependence	rs4129566	MORF4/RANP6	4	174547157	CT	not found	.	0.860712	#VALUE!	rs4129566 = .001, rs11944332 = 0.0
Nicotine dependence	rs4142041	CTNNA3	10	68640951	AG	G	0.3466	0.379161	-0.0325607
Alcohol Dependence	rs4293630	COL6A1/LOC105372842	21	47445791	AG	A	0.8667	0.864816	0.00188399
Alcohol Dependence	rs4440177	FSTL5/MTHFD2P4	4	163243053	AG	A	0.2853	0.31969	-0.0343901
Alcohol Dependence	rs4478858	NKAIN1/SNRNP40/ZCCHC17	1	31883925	CT	Not found	0.5515	0.572369	-0.0208693
Alcohol Dependence	rs4770403	SGCG	13	23755127	AG	A	0.1848	0.189542	-0.00474164
Alcohol Dependence	rs514341	LINC01397/UBL4B	1	110652880	CT	T	0.103	0.0783086	0.0246914
Alcohol Dependence	rs55768019	HPGD	4	175027516	GA	G	.	0.455906	#VALUE!
Nicotine dependence	rs55828312	CHRNA6/CHRNB3	8	42589602	GA	not found	.	0.203467	#VALUE!	rs1451240 = .912
Alcohol Dependence	rs57083693	UTP20	12	101742180	CT	C	.	0.229514	#VALUE!
Alcohol Dependence	rs57126985	NRIP1/LOC105372739/LOC105369292	21	16590032	GC	C	.	0.01633	#VALUE!
Alcohol Dependence	rs5754638	LARGE	22	34078057	AT	T	.	0.131746	#VALUE!
Alcohol Dependence	rs61776290	PEX14/CASZ1	1	10694907	CT	T	.	0.105356	#VALUE!
Alcohol Dependence	rs62184315	LOC105373795	2	190771945	CT	T	.	0.820684	#VALUE!
Alcohol Dependence	rs62191099	FLJ43879/HDAC4	2	239857753	AG	A	.	0.282739	#VALUE!
Cocaine dependence	rs6677435	LOC105371672-LOC105371673	1	195790658	AG	not found	0.9667	0.973275	-0.00657516
Alcohol Dependence	rs6701037	KIAA0040/TNN	1	175120079	AC	C	0.5152	0.462427	0.0527726
Alcohol Dependence	rs671	ALDH2	12	112241766	AG	A	0	0.500194	-0.500194
Alcohol Dependence	rs6716455	LOC105373684	2	151126403	AG	G	0.8606	0.869529	-0.00892873
Alcohol Dependence	rs6777876	C3orf31	3	11956598	AG	G	0.0818	0.0633323	0.0184677
Alcohol Dependence	rs6902771	ESR1	6	152157881	CT	C	0.5909	0.537314	0.0535856
Alcohol Dependence	rs7199896	PRSS54/RNU6-269P	16	58372984	TA	T	.	0.0481839	#VALUE!
Cocaine dependence	rs72840936	STEAP3	2	120023692	CG	not found	.	0.959083	#VALUE!
Alcohol Dependence	rs7448080	LINC01170	5	123398098	CT	not found	0.0485	0.0537945	-0.00529455
Alcohol Dependence	rs74745534	RHAG/CYP2AC1P	6	49556793	CT	T	.	0.0243441	#VALUE!
Alcohol Dependence	rs750338	PKNOX2	11	125172593	AG	Not found	0.1909	0.223564	-0.0326636	rs10893366 = .529, rs12284594 = .529
Alcohol Dependence	rs75433892	GNAL	18	11712922	AG	A	.	0.500065	#VALUE!
Alcohol Dependence	rs75562159	CAMTA1	1	7504141	AC	A	.	0.0099915	#VALUE!
Cocaine dependence	rs75686122	RIMS2	8	104573789	AC	not found	.	0.916839	#VALUE!
Cocaine dependence	rs7590720	PECRR/MREG	2	216898658	AG	G	0.2788	0.290962	-0.0121619	rs1344694 = .819
Alcohol Dependence	rs768048	DCC	18	50285398	CT	C	0.8428	0.866753	-0.0239527
Alcohol Dependence	rs79978308	B3GALT5	21	41020545	CT	T	.	0.0299448	#VALUE!
Alcohol Dependence	rs8040009	C15orf32	15	93044339	CT	T	0.7909	0.821129	-0.0302292
Alcohol Dependence	rs804292	NEIL2	8	11643915	AG	G	0.3121	0.258941	0.0531587
Alcohol Dependence	rs8062326	SYT17/ITPRIPL2	16	19156016	AG	Not found	0.9667	0.969852	-0.00315152	rs28583298 = .00
Alcohol Dependence	rs896543	LOC107986001	2	237509207	AG	G	0.814	0.821974	-0.00797433
Alcohol Dependence	rs933769	LINC00924/LOC105370995	15	96052742	CT	T	0.8667	0.819496	0.0472035
Alcohol Dependence	rs9512637	RASL11A/LOC105370126	13	27920611	CT	C	0.6697	0.636604	0.0330957	rs9512491 = .008
Alcohol Dependence	rs9556711	MBNL2	13	98016416	AG	G	0.9364	0.937573	-0.00117263
Alcohol Dependence	rs9636231	NXPH2/LOC105373639	2	139671955	AG	not found	0.7727	0.70878	0.0639201
Alcohol Dependence	rs9825310	GPD1L/RPSAP11/CMTM8	3	32240119	AG	not found	0.564	0.527695	0.0363047
Alcohol Dependence	rs9874556	LOC100130207	3	3356174	AG	A	0.4885	0.493041	-0.00454069
Alcohol Dependence	rs9947276	ZNF407	18	72492689	AT	T	0.7104	0.714212	-0.00381189

## Sheet: Anorexia
Topic	SNP	Gene	Chromosome	Chromosomal Position	Alleles	Associated allele	HapMap frequency	Results frequency		Linkage disequillibrium
Anorexia	rs114945094	THSD7A externalLink - TMEM106B externalLink	chr7	12153806	AG	G	?	0.643	#VALUE!
Anorexia	rs17725255	OVOL2 externalLink - PET117 externalLink	chr20	18098487	CT	?	0.846	0.88	-0.034
Anorexia	rs2383378	AKAP6 externalLink	chr14	32813264	AC	?	0.6	0.606	-0.006
Anorexia	rs4479806	MSNP1 externalLink - CDH9 externalLink	chr5	26723674	AC	?	0.909	0.946	-0.037
Anorexia	rs6782029	VGLL4 externalLink	chr3	11634315	CT	?	0.773	0.778	-0.005
Anorexia	rs830998	LRP2 externalLink	chr2	169276576	AC	?	0.785	0.804	-0.019
Anorexia	rs957788	FAM155A externalLink	chr13	107604872	CT	?	0.646	0.662	-0.016
Anorexia	rs10494067	NTNG1 externalLink	chr1	107288236	AC	?	0.07	0.064	0.006
Anorexia	rs145241704	MTND1P3 externalLink - MYL6P4 externalLink	chr7	141805287	GT	T	?	0.952	#VALUE!
Anorexia	rs17030795	PPP3CA externalLink	chr4	101126919	AG	G	0.176	0.191	-0.015
Anorexia	rs17496827	SGPP2 externalLink	chr2	222488727	AC	C	0.539	0.516	0.023
Anorexia	rs1937020	LOC652549 externalLink - ADGRL4 externalLink	chr1	78762271	CT	T	0.691	0.686	0.005
Anorexia	rs28441017	ALDH4A1 externalLink	chr1	18879840	AG	G	?	0.891	#VALUE!
Anorexia	rs410644	SSBP2 externalLink - SHFM1P1 externalLink	chr5	81791715	GT	?	?	0.561	#VALUE!
Anorexia	rs62090893	TSHZ1 externalLink - LOC105372200 externalLink	chr18	75338379	AG	G	?	0.931	#VALUE!
Anorexia	rs6959888	ZNF804B externalLink	chr7	88967071	AG	?	0.115	0.117	-0.002
Anorexia	rs76765968	GRID1 externalLink	chr10	85934535	CT	T	?	0.869	#VALUE!
Anorexia	rs8050187	WWOX externalLink	chr16	79152989	CT	T	0.689	0.744	-0.055
Anorexia	rs9531686	LOC105370290 externalLink- LINC00375 externalLink	chr13	84975601	GT	T	?	0.573	#VALUE!
Anorexia	rs9839776	SOX2-OT externalLink	chr3	181593779	CT	T	0.339	0.281	0.058
Anorexia	rs2043090	C10orf11 externalLink	chr10	75538851	AG	A	0.955	0.958	-0.003
Anorexia	rs469339	MCTP1 externalLink	chr5	94812833	AG	A	0.972	0.975	-0.003
Anorexia	rs55946907	QSOX1 externalLink	chr1	180161588	CT	C	?	0.909	#VALUE!
Anorexia	rs56156506	SYTL5 externalLink - SRPX externalLink	chrX	38140399	AT	A	?	0.814	#VALUE!
Anorexia	rs75263140	CAMK1D externalLink	chr10	12660570	AG	A	?	0.972	#VALUE!
Anorexia	rs77742018	C8orf37-AS1 externalLink	chr8	95492244	AG	A	?	0.967	#VALUE!

## Sheet: Supplementary table
SNP	Outcome	OR	95%CI	p-value	es_1	p<.0003
o.rs111325002_num	B1iii: At 8 years old child was badly sunburnt	1	( 1.0000 , 1.0000 )	.	5156
o.rs111325002_num	B23b6/B22b7: Respondent has changed / is trying to change their tan/skin colour	1	( 1.0000 , 1.0000 )	.	4005
o.rs111325002_num	B2a3: At 8 years old number of days child was out in the sun for 4+ hours	1	( 1.0000 , 1.0000 )	.	4744
o.rs111325002_num	B3a: Child normally wears hat whilst out in the sun	1	( 1.0000 , 1.0000 )	.	5103
o.rs111325002_num	B3b: Child normally wears something to keep skin covered whilst out in the sun	1	( 1.0000 , 1.0000 )	.	5092
o.rs111325002_num	B3c: Child normally uses sun block or cream whilst out in the sun	1	( 1.0000 , 1.0000 )	.	5111
o.rs111325002_num	B3d: Child normally avoids midday sun whilst out in the sun	1	( 1.0000 , 1.0000 )	.	5093
o.rs111325002_num	B3e: Factor of skin block or cream does child usually uses	1	( 1.0000 , 1.0000 )	.	4983
o.rs111325002_num	B3f: Star system child's sun block or cream have	1	( 1.0000 , 1.0000 )	.	837
o.rs111325002_num	Child badly burnt ever up to age 8	1	( 1.0000 , 1.0000 )	.	4798
o.rs111325002_num	Total moles	0	( 0.0000 , 0.0000 )	.	2658
o.rs1229984_num	B3c: Child normally uses sun block or cream whilst out in the sun	1	( 1.0000 , 1.0000 )	.	4588
o.rs12632235_num	B1iii: At 8 years old child was badly sunburnt	1	( 1.0000 , 1.0000 )	.	4995
o.rs16824395_num	B3e: Factor of skin block or cream does child usually uses	1	( 1.0000 , 1.0000 )	.	3905
o.rs57126985_num	B3c: Child normally uses sun block or cream whilst out in the sun	1	( 1.0000 , 1.0000 )	.	4865
rs1000579_num	B1iii: At 8 years old child was badly sunburnt	0.9215	( 0.6796 , 1.2493 )	0.5985	5159
rs1000579_num	B23b6/B22b7: Respondent has changed / is trying to change their tan/skin colour	0.9796	( 0.8344 , 1.1500 )	0.8008	4007
rs1000579_num	B2a3: At 8 years old number of days child was out in the sun for 4+ hours	1.1223	( 0.9138 , 1.3783 )	0.2713	4746
rs1000579_num	B3a: Child normally wears hat whilst out in the sun	0.9783	( 0.8191 , 1.1685 )	0.8089	5106
rs1000579_num	B3b: Child normally wears something to keep skin covered whilst out in the sun	1.0789	( 0.8204 , 1.4189 )	0.5867	5095
rs1000579_num	B3c: Child normally uses sun block or cream whilst out in the sun	1.1865	( 0.7733 , 1.8204 )	0.4338	5114
rs1000579_num	B3d: Child normally avoids midday sun whilst out in the sun	0.927	( 0.7993 , 1.0751 )	0.3161	5096
rs1000579_num	B3e: Factor of skin block or cream does child usually uses	1.2684	( 0.8304 , 1.9375 )	0.2713	4986
rs1000579_num	B3f: Star system child's sun block or cream have	1.0881	( 0.8773 , 1.3495 )	0.4422	838
rs1000579_num	B3h: Frequency that mother applies sun lotion to child	1.0089	( 0.8860 , 1.1489 )	0.8934	4997
rs1000579_num	Child badly burnt ever up to age 8	0.968	( 0.8041 , 1.1653 )	0.7311	4800
rs1000579_num	Log of total moles	-0.0616	( -0.1301 , 0.0068 )	0.0777	2660
rs1000579_num	Total moles	-0.0587	( -0.2210 , 0.1036 )	0.4783	2660
rs1003641_num	B1iii: At 8 years old child was badly sunburnt	0.8581	( 0.6270 , 1.1742 )	0.3388	5159
rs1003641_num	B23b6/B22b7: Respondent has changed / is trying to change their tan/skin colour	0.8914	( 0.7539 , 1.0540 )	0.1785	4007
rs1003641_num	B2a3: At 8 years old number of days child was out in the sun for 4+ hours	0.9848	( 0.7924 , 1.2238 )	0.8899	4746
rs1003641_num	B3a: Child normally wears hat whilst out in the sun	0.9825	( 0.8117 , 1.1892 )	0.8559	5106
rs1003641_num	B3b: Child normally wears something to keep skin covered whilst out in the sun	0.9577	( 0.7156 , 1.2816 )	0.7711	5095
rs1003641_num	B3c: Child normally uses sun block or cream whilst out in the sun	0.535	( 0.3162 , 0.9052 )	0.0197	5114
rs1003641_num	B3d: Child normally avoids midday sun whilst out in the sun	0.9993	( 0.8524 , 1.1716 )	0.9935	5096
rs1003641_num	B3e: Factor of skin block or cream does child usually uses	1.5045	( 1.0006 , 2.2623 )	0.0497	4986
rs1003641_num	B3f: Star system child's sun block or cream have	0.9292	( 0.7340 , 1.1762 )	0.5415	838
rs1003641_num	B3h: Frequency that mother applies sun lotion to child	0.998	( 0.8691 , 1.1460 )	0.9768	4997
rs1003641_num	Child badly burnt ever up to age 8	0.9539	( 0.7842 , 1.1603 )	0.6364	4800
rs1003641_num	Log of total moles	-0.0623	( -0.1353 , 0.0107 )	0.0943	2660
rs1003641_num	Total moles	-0.1071	( -0.2834 , 0.0691 )	0.2335	2660
rs10253361_num	B1iii: At 8 years old child was badly sunburnt	1.0127	( 0.7517 , 1.3645 )	0.9338	5159
rs10253361_num	B23b6/B22b7: Respondent has changed / is trying to change their tan/skin colour	1.0274	( 0.8771 , 1.2033 )	0.7379	4007
rs10253361_num	B2a3: At 8 years old number of days child was out in the sun for 4+ hours	0.9897	( 0.8111 , 1.2077 )	0.919	4746
rs10253361_num	B3a: Child normally wears hat whilst out in the sun	1.0191	( 0.8548 , 1.2149 )	0.8329	5106
rs10253361_num	B3b: Child normally wears something to keep skin covered whilst out in the sun	1.1785	( 0.9046 , 1.5353 )	0.2235	5095
rs10253361_num	B3c: Child normally uses sun block or cream whilst out in the sun	0.9711	( 0.6428 , 1.4671 )	0.8893	5114
rs10253361_num	B3d: Child normally avoids midday sun whilst out in the sun	0.9548	( 0.8245 , 1.1057 )	0.5367	5096
rs10253361_num	B3e: Factor of skin block or cream does child usually uses	1.1135	( 0.7453 , 1.6636 )	0.5998	4986
rs10253361_num	B3f: Star system child's sun block or cream have	0.9332	( 0.7558 , 1.1523 )	0.5206	838
rs10253361_num	B3h: Frequency that mother applies sun lotion to child	1.2232	( 1.0772 , 1.3891 )	0.0019	4997
rs10253361_num	Child badly burnt ever up to age 8	0.9125	( 0.7615 , 1.0934 )	0.3212	4800
rs10253361_num	Log of total moles	-0.0039	( -0.0709 , 0.0630 )	0.9083	2660
rs10253361_num	Total moles	0.0001	( -0.1591 , 0.1593 )	0.9987	2660
rs10494067_num	B1iii: At 8 years old child was badly sunburnt	1.0526	( 0.5875 , 1.8860 )	0.8631	5159
rs10494067_num	B23b6/B22b7: Respondent has changed / is trying to change their tan/skin colour	0.9586	( 0.6951 , 1.3220 )	0.7966	4007
rs10494067_num	B2a3: At 8 years old number of days child was out in the sun for 4+ hours	1.1491	( 0.7506 , 1.7591 )	0.5224	4746
rs10494067_num	B3a: Child normally wears hat whilst out in the sun	1.0311	( 0.7233 , 1.4699 )	0.8655	5106
rs10494067_num	B3b: Child normally wears something to keep skin covered whilst out in the sun	1.1388	( 0.6498 , 1.9958 )	0.6497	5095
rs10494067_num	B3c: Child normally uses sun block or cream whilst out in the sun	0.8954	( 0.4163 , 1.9261 )	0.7774	5114
rs10494067_num	B3d: Child normally avoids midday sun whilst out in the sun	1.1197	( 0.8230 , 1.5233 )	0.4717	5096
rs10494067_num	B3e: Factor of skin block or cream does child usually uses	1.0769	( 0.4694 , 2.4708 )	0.8612	4986
rs10494067_num	B3f: Star system child's sun block or cream have	0.7218	( 0.4747 , 1.0975 )	0.1274	838
rs10494067_num	B3h: Frequency that mother applies sun lotion to child	0.8247	( 0.6492 , 1.0477 )	0.1145	4997
rs10494067_num	Child badly burnt ever up to age 8	0.9721	( 0.6668 , 1.4172 )	0.8832	4800
rs10494067_num	Log of total moles	-0.0896	( -0.2209 , 0.0416 )	0.1807	2660
rs10494067_num	Total moles	-0.2113	( -0.5022 , 0.0796 )	0.1546	2660
rs1051730_num	B1iii: At 8 years old child was badly sunburnt	0.9953	( 0.7262 , 1.3640 )	0.9765	5159
rs1051730_num	B23b6/B22b7: Respondent has changed / is trying to change their tan/skin colour	1.0079	( 0.8535 , 1.1901 )	0.9264	4007
rs1051730_num	B2a3: At 8 years old number of days child was out in the sun for 4+ hours	1.0194	( 0.8255 , 1.2589 )	0.8581	4746
rs1051730_num	B3a: Child normally wears hat whilst out in the sun	0.8411	( 0.7014 , 1.0087 )	0.0619	5106
rs1051730_num	B3b: Child normally wears something to keep skin covered whilst out in the sun	0.9451	( 0.7152 , 1.2487 )	0.691	5095
rs1051730_num	B3c: Child normally uses sun block or cream whilst out in the sun	0.5765	( 0.3820 , 0.8700 )	0.0087	5114
rs1051730_num	B3d: Child normally avoids midday sun whilst out in the sun	0.9552	( 0.8188 , 1.1143 )	0.5599	5096
rs1051730_num	B3e: Factor of skin block or cream does child usually uses	1.0298	( 0.6723 , 1.5775 )	0.8925	4986
rs1051730_num	B3f: Star system child's sun block or cream have	0.8556	( 0.6834 , 1.0713 )	0.174	838
rs1051730_num	B3h: Frequency that mother applies sun lotion to child	0.9322	( 0.8154 , 1.0657 )	0.3039	4997
rs1051730_num	Child badly burnt ever up to age 8	1.0391	( 0.8570 , 1.2598 )	0.6966	4800
rs1051730_num	Log of total moles	0.0019	( -0.0687 , 0.0725 )	0.9578	2660
rs1051730_num	Total moles	-0.0068	( -0.1746 , 0.1609 )	0.9363	2660
rs10519005_num	B1iii: At 8 years old child was badly sunburnt	0.9888	( 0.7319 , 1.3359 )	0.9415	5159
rs10519005_num	B23b6/B22b7: Respondent has changed / is trying to change their tan/skin colour	0.977	( 0.8329 , 1.1461 )	0.7755	4007
rs10519005_num	B2a3: At 8 years old number of days child was out in the sun for 4+ hours	0.7513	( 0.6146 , 0.9183 )	0.0052	4746
rs10519005_num	B3a: Child normally wears hat whilst out in the sun	1.1194	( 0.9368 , 1.3377 )	0.2143	5106
rs10519005_num	B3b: Child normally wears something to keep skin covered whilst out in the sun	0.9347	( 0.7154 , 1.2211 )	0.6205	5095
rs10519005_num	B3c: Child normally uses sun block or cream whilst out in the sun	1.2241	( 0.8061 , 1.8590 )	0.3428	5114
rs10519005_num	B3d: Child normally avoids midday sun whilst out in the sun	1.0319	( 0.8902 , 1.1963 )	0.6768	5096
rs10519005_num	B3e: Factor of skin block or cream does child usually uses	1.0151	( 0.6786 , 1.5186 )	0.9417	4986
rs10519005_num	B3f: Star system child's sun block or cream have	0.929	( 0.7464 , 1.1564 )	0.5098	838
rs10519005_num	B3h: Frequency that mother applies sun lotion to child	1.0988	( 0.9656 , 1.2504 )	0.1529	4997
rs10519005_num	Child badly burnt ever up to age 8	0.929	( 0.7715 , 1.1187 )	0.4374	4800
rs10519005_num	Log of total moles	-0.0087	( -0.0765 , 0.0592 )	0.8024	2660
rs10519005_num	Total moles	0.0008	( -0.1600 , 0.1617 )	0.9918	2660
rs10649162_num	B1iii: At 8 years old child was badly sunburnt	0.8744	( 0.6153 , 1.2428 )	0.4544	5151
rs10649162_num	B23b6/B22b7: Respondent has changed / is trying to change their tan/skin colour	0.9299	( 0.7686 , 1.1251 )	0.4547	3997
rs10649162_num	B2a3: At 8 years old number of days child was out in the sun for 4+ hours	1.0469	( 0.8225 , 1.3326 )	0.7097	4738
rs10649162_num	B3a: Child normally wears hat whilst out in the sun	0.985	( 0.7936 , 1.2226 )	0.8909	5098
rs10649162_num	B3b: Child normally wears something to keep skin covered whilst out in the sun	0.9125	( 0.6523 , 1.2764 )	0.5926	5087
rs10649162_num	B3c: Child normally uses sun block or cream whilst out in the sun	1.2978	( 0.8067 , 2.0877 )	0.2826	5106
rs10649162_num	B3d: Child normally avoids midday sun whilst out in the sun	1.1797	( 0.9925 , 1.4021 )	0.0608	5088
rs10649162_num	B3e: Factor of skin block or cream does child usually uses	0.7502	( 0.4419 , 1.2737 )	0.2873	4978
rs10649162_num	B3f: Star system child's sun block or cream have	0.9236	( 0.7001 , 1.2186 )	0.5742	836
rs10649162_num	B3h: Frequency that mother applies sun lotion to child	1.0794	( 0.9248 , 1.2599 )	0.3325	4989
rs10649162_num	Child badly burnt ever up to age 8	0.8372	( 0.6752 , 1.0379 )	0.1051	4791
rs10649162_num	Log of total moles	-0.0026	( -0.0845 , 0.0794 )	0.9508	2656
rs10649162_num	Total moles	-0.0076	( -0.2024 , 0.1871 )	0.9388	2656
rs10741210_num	B1iii: At 8 years old child was badly sunburnt	1.0564	( 0.7792 , 1.4321 )	0.724	5067
rs10741210_num	B23b6/B22b7: Respondent has changed / is trying to change their tan/skin colour	0.9564	( 0.8155 , 1.1215 )	0.5832	3938
rs10741210_num	B2a3: At 8 years old number of days child was out in the sun for 4+ hours	0.9437	( 0.7690 , 1.1582 )	0.5794	4658
rs10741210_num	B3a: Child normally wears hat whilst out in the sun	0.8837	( 0.7378 , 1.0585 )	0.1793	5015
rs10741210_num	B3b: Child normally wears something to keep skin covered whilst out in the sun	0.9447	( 0.7204 , 1.2388 )	0.6807	5004
rs10741210_num	B3c: Child normally uses sun block or cream whilst out in the sun	0.751	( 0.4881 , 1.1556 )	0.1929	5023
rs10741210_num	B3d: Child normally avoids midday sun whilst out in the sun	0.8746	( 0.7518 , 1.0176 )	0.0828	5005
rs10741210_num	B3e: Factor of skin block or cream does child usually uses	1.1443	( 0.7649 , 1.7120 )	0.512	4898
rs10741210_num	B3f: Star system child's sun block or cream have	1.08	( 0.8707 , 1.3396 )	0.4839	823
rs10741210_num	B3h: Frequency that mother applies sun lotion to child	1.1096	( 0.9755 , 1.2621 )	0.1136	4906
rs10741210_num	Child badly burnt ever up to age 8	1.1241	( 0.9314 , 1.3567 )	0.2228	4716
rs10741210_num	Log of total moles	-0.0257	( -0.0946 , 0.0432 )	0.4643	2612
rs10741210_num	Total moles	-0.129	( -0.2936 , 0.0356 )	0.1246	2612
rs10810935_num	B1iii: At 8 years old child was badly sunburnt	0.7724	( 0.5541 , 1.0765 )	0.1274	4974
rs10810935_num	B23b6/B22b7: Respondent has changed / is trying to change their tan/skin colour	0.9659	( 0.8042 , 1.1599 )	0.71	3855
rs10810935_num	B2a3: At 8 years old number of days child was out in the sun for 4+ hours	1.0062	( 0.7964 , 1.2713 )	0.9587	4572
rs10810935_num	B3a: Child normally wears hat whilst out in the sun	0.9387	( 0.7603 , 1.1591 )	0.5567	4921
rs10810935_num	B3b: Child normally wears something to keep skin covered whilst out in the sun	0.8941	( 0.6504 , 1.2289 )	0.4902	4912
rs10810935_num	B3c: Child normally uses sun block or cream whilst out in the sun	0.7911	( 0.4808 , 1.3017 )	0.3564	4929
rs10810935_num	B3d: Child normally avoids midday sun whilst out in the sun	0.9527	( 0.8005 , 1.1337 )	0.5849	4911
rs10810935_num	B3e: Factor of skin block or cream does child usually uses	0.8229	( 0.5045 , 1.3424 )	0.435	4808
rs10810935_num	B3f: Star system child's sun block or cream have	1.0603	( 0.8269 , 1.3595 )	0.6444	806
rs10810935_num	B3h: Frequency that mother applies sun lotion to child	1.0038	( 0.8645 , 1.1656 )	0.96	4815
rs10810935_num	Child badly burnt ever up to age 8	0.803	( 0.6550 , 0.9845 )	0.0348	4625
rs10810935_num	Log of total moles	0.0071	( -0.0720 , 0.0861 )	0.8605	2550
rs10810935_num	Total moles	0.1038	( -0.0804 , 0.2880 )	0.2693	2550
rs10893366_num	B1iii: At 8 years old child was badly sunburnt	1.3421	( 0.9360 , 1.9244 )	0.1095	5159
rs10893366_num	B23b6/B22b7: Respondent has changed / is trying to change their tan/skin colour	0.8327	( 0.6666 , 1.0402 )	0.1067	4007
rs10893366_num	B2a3: At 8 years old number of days child was out in the sun for 4+ hours	1.0919	( 0.8321 , 1.4327 )	0.5262	4746
rs10893366_num	B3a: Child normally wears hat whilst out in the sun	1.0846	( 0.8559 , 1.3744 )	0.5016	5106
rs10893366_num	B3b: Child normally wears something to keep skin covered whilst out in the sun	1.3711	( 0.9265 , 2.0292 )	0.1145	5095
rs10893366_num	B3c: Child normally uses sun block or cream whilst out in the sun	1.1855	( 0.6661 , 2.1098 )	0.5629	5114
rs10893366_num	B3d: Child normally avoids midday sun whilst out in the sun	1.1082	( 0.9073 , 1.3535 )	0.3142	5096
rs10893366_num	B3e: Factor of skin block or cream does child usually uses	0.9173	( 0.5473 , 1.5375 )	0.7434	4986
rs10893366_num	B3f: Star system child's sun block or cream have	1.1531	( 0.8727 , 1.5234 )	0.3163	838
rs10893366_num	B3h: Frequency that mother applies sun lotion to child	0.9801	( 0.8287 , 1.1591 )	0.8141	4997
rs10893366_num	Child badly burnt ever up to age 8	1.0013	( 0.7875 , 1.2732 )	0.9914	4800
rs10893366_num	Log of total moles	0.0412	( -0.0487 , 0.1310 )	0.3689	2660
rs10893366_num	Total moles	-0.1484	( -0.3546 , 0.0579 )	0.1585	2660
rs10908907_num	B1iii: At 8 years old child was badly sunburnt	1.0248	( 0.7278 , 1.4429 )	0.8884	5159
rs10908907_num	B23b6/B22b7: Respondent has changed / is trying to change their tan/skin colour	1.029	( 0.8591 , 1.2324 )	0.7564	4007
rs10908907_num	B2a3: At 8 years old number of days child was out in the sun for 4+ hours	0.9248	( 0.7334 , 1.1662 )	0.509	4746
rs10908907_num	B3a: Child normally wears hat whilst out in the sun	1.1029	( 0.9066 , 1.3416 )	0.3273	5106
rs10908907_num	B3b: Child normally wears something to keep skin covered whilst out in the sun	1.3902	( 1.0466 , 1.8467 )	0.0229	5095
rs10908907_num	B3c: Child normally uses sun block or cream whilst out in the sun	1.3704	( 0.8867 , 2.1182 )	0.156	5114
rs10908907_num	B3d: Child normally avoids midday sun whilst out in the sun	1.0847	( 0.9205 , 1.2783 )	0.3317	5096
rs10908907_num	B3e: Factor of skin block or cream does child usually uses	1.1877	( 0.7645 , 1.8452 )	0.4441	4986
rs10908907_num	B3f: Star system child's sun block or cream have	0.8508	( 0.6556 , 1.1041 )	0.2244	838
rs10908907_num	B3h: Frequency that mother applies sun lotion to child	1.0243	( 0.8863 , 1.1837 )	0.7452	4997
rs10908907_num	Child badly burnt ever up to age 8	1.0538	( 0.8538 , 1.3006 )	0.6256	4800
rs10908907_num	Log of total moles	-0.0339	( -0.1105 , 0.0426 )	0.3845	2660
rs10908907_num	Total moles	-0.1745	( -0.3627 , 0.0137 )	0.0692	2660
rs10969853_num	B1iii: At 8 years old child was badly sunburnt	0.6619	( 0.4001 , 1.0949 )	0.1081	5152
rs10969853_num	B23b6/B22b7: Respondent has changed / is trying to change their tan/skin colour	1.2199	( 0.8664 , 1.7178 )	0.2549	4002
rs10969853_num	B2a3: At 8 years old number of days child was out in the sun for 4+ hours	1.1621	( 0.8006 , 1.6868 )	0.4294	4740
rs10969853_num	B3a: Child normally wears hat whilst out in the sun	0.8043	( 0.5491 , 1.1781 )	0.2634	5099
rs10969853_num	B3b: Child normally wears something to keep skin covered whilst out in the sun	0.7217	( 0.3930 , 1.3254 )	0.2929	5088
rs10969853_num	B3c: Child normally uses sun block or cream whilst out in the sun	0.6137	( 0.2251 , 1.6728 )	0.3399	5107
rs10969853_num	B3d: Child normally avoids midday sun whilst out in the sun	1.1592	( 0.8795 , 1.5279 )	0.2943	5089
rs10969853_num	B3e: Factor of skin block or cream does child usually uses	0.9481	( 0.4148 , 2.1670 )	0.8995	4979
rs10969853_num	B3f: Star system child's sun block or cream have	0.9749	( 0.6338 , 1.4995 )	0.9078	838
rs10969853_num	B3h: Frequency that mother applies sun lotion to child	0.8072	( 0.6138 , 1.0615 )	0.1254	4990
rs10969853_num	Child badly burnt ever up to age 8	0.851	( 0.6071 , 1.1930 )	0.3493	4793
rs10969853_num	Log of total moles	0.0091	( -0.1223 , 0.1406 )	0.8916	2659
rs10969853_num	Total moles	0.0155	( -0.2966 , 0.3276 )	0.9226	2659
rs11076221_num	B1iii: At 8 years old child was badly sunburnt	0.9302	( 0.5389 , 1.6056 )	0.7951	5159
rs11076221_num	B23b6/B22b7: Respondent has changed / is trying to change their tan/skin colour	1.0004	( 0.7452 , 1.3431 )	0.9977	4007
rs11076221_num	B2a3: At 8 years old number of days child was out in the sun for 4+ hours	0.853	( 0.5659 , 1.2855 )	0.4473	4746
rs11076221_num	B3a: Child normally wears hat whilst out in the sun	1.2777	( 0.9424 , 1.7324 )	0.1146	5106
rs11076221_num	B3b: Child normally wears something to keep skin covered whilst out in the sun	0.4095	( 0.1926 , 0.8708 )	0.0204	5095
rs11076221_num	B3c: Child normally uses sun block or cream whilst out in the sun	1.1944	( 0.5802 , 2.4585 )	0.6297	5114
rs11076221_num	B3d: Child normally avoids midday sun whilst out in the sun	1.0642	( 0.8101 , 1.3980 )	0.6547	5096
rs11076221_num	B3e: Factor of skin block or cream does child usually uses	1.149	( 0.5595 , 2.3599 )	0.7052	4986
rs11076221_num	B3f: Star system child's sun block or cream have	0.9811	( 0.6385 , 1.5074 )	0.9306	838
rs11076221_num	B3h: Frequency that mother applies sun lotion to child	0.9232	( 0.7186 , 1.1861 )	0.5321	4997
rs11076221_num	Child badly burnt ever up to age 8	1.1836	( 0.8178 , 1.7130 )	0.3715	4800
rs11076221_num	Log of total moles	-0.1012	( -0.2291 , 0.0267 )	0.121	2660
rs11076221_num	Total moles	-0.5586	( -0.9249 , -0.1922 )	0.0028	2660
rs1109501_num	B1iii: At 8 years old child was badly sunburnt	1.0496	( 0.7431 , 1.4824 )	0.7837	5159
rs1109501_num	B23b6/B22b7: Respondent has changed / is trying to change their tan/skin colour	0.9915	( 0.8284 , 1.1868 )	0.9258	4007
rs1109501_num	B2a3: At 8 years old number of days child was out in the sun for 4+ hours	1.1027	( 0.8821 , 1.3785 )	0.3908	4746
rs1109501_num	B3a: Child normally wears hat whilst out in the sun	0.8242	( 0.6678 , 1.0172 )	0.0717	5106
rs1109501_num	B3b: Child normally wears something to keep skin covered whilst out in the sun	0.6333	( 0.4482 , 0.8948 )	0.0096	5095
rs1109501_num	B3c: Child normally uses sun block or cream whilst out in the sun	0.9781	( 0.6095 , 1.5697 )	0.9268	5114
rs1109501_num	B3d: Child normally avoids midday sun whilst out in the sun	0.8915	( 0.7508 , 1.0586 )	0.19	5096
rs1109501_num	B3e: Factor of skin block or cream does child usually uses	0.8673	( 0.5383 , 1.3973 )	0.5584	4986
rs1109501_num	B3f: Star system child's sun block or cream have	1.0914	( 0.8540 , 1.3948 )	0.4847	838
rs1109501_num	B3h: Frequency that mother applies sun lotion to child	1.0273	( 0.8886 , 1.1875 )	0.716	4997
rs1109501_num	Child badly burnt ever up to age 8	1.0925	( 0.8839 , 1.3503 )	0.4131	4800
rs1109501_num	Log of total moles	-0.035	( -0.1125 , 0.0426 )	0.3771	2660
rs1109501_num	Total moles	-0.076	( -0.2634 , 0.1113 )	0.4264	2660
rs111325002_num	B3h: Frequency that mother applies sun lotion to child	0.2351	( 0.0211 , 2.6179 )	0.2391	4997
rs111325002_num	Log of total moles	0.075	( -1.6507 , 1.8007 )	0.9321	2660
rs114945094_num	B1iii: At 8 years old child was badly sunburnt	1.2794	( 0.9213 , 1.7767 )	0.1414	4928
rs114945094_num	B23b6/B22b7: Respondent has changed / is trying to change their tan/skin colour	0.9686	( 0.8193 , 1.1452 )	0.7091	3823
rs114945094_num	B2a3: At 8 years old number of days child was out in the sun for 4+ hours	1.0268	( 0.8298 , 1.2706 )	0.8078	4533
rs114945094_num	B3a: Child normally wears hat whilst out in the sun	1.0417	( 0.8630 , 1.2575 )	0.6703	4876
rs114945094_num	B3b: Child normally wears something to keep skin covered whilst out in the sun	0.8733	( 0.6533 , 1.1673 )	0.3601	4865
rs114945094_num	B3c: Child normally uses sun block or cream whilst out in the sun	0.93	( 0.6000 , 1.4415 )	0.7454	4884
rs114945094_num	B3d: Child normally avoids midday sun whilst out in the sun	1.0941	( 0.9359 , 1.2789 )	0.2591	4867
rs114945094_num	B3e: Factor of skin block or cream does child usually uses	0.8036	( 0.5167 , 1.2497 )	0.3318	4763
rs114945094_num	B3f: Star system child's sun block or cream have	1.0044	( 0.8017 , 1.2584 )	0.9694	807
rs114945094_num	B3h: Frequency that mother applies sun lotion to child	1.0139	( 0.8838 , 1.1632 )	0.8438	4774
rs114945094_num	Child badly burnt ever up to age 8	0.9086	( 0.7494 , 1.1016 )	0.3294	4578
rs114945094_num	Log of total moles	0.017	( -0.0548 , 0.0888 )	0.6427	2531
rs114945094_num	Total moles	0.1288	( -0.0411 , 0.2987 )	0.1372	2531
rs117557854_num	B1iii: At 8 years old child was badly sunburnt	0.8099	( 0.2971 , 2.2080 )	0.6803	5090
rs117557854_num	B23b6/B22b7: Respondent has changed / is trying to change their tan/skin colour	1.6637	( 0.8123 , 3.4079 )	0.1641	3949
rs117557854_num	B2a3: At 8 years old number of days child was out in the sun for 4+ hours	0.8939	( 0.4152 , 1.9245 )	0.7743	4684
rs117557854_num	B3a: Child normally wears hat whilst out in the sun	1.1913	( 0.6579 , 2.1571 )	0.5633	5039
rs117557854_num	B3b: Child normally wears something to keep skin covered whilst out in the sun	0.7406	( 0.2336 , 2.3481 )	0.61	5027
rs117557854_num	B3c: Child normally uses sun block or cream whilst out in the sun	0.5693	( 0.0781 , 4.1497 )	0.5783	5046
rs117557854_num	B3d: Child normally avoids midday sun whilst out in the sun	1.2453	( 0.7598 , 2.0410 )	0.3841	5029
rs117557854_num	B3e: Factor of skin block or cream does child usually uses	0.5494	( 0.0756 , 3.9922 )	0.5539	4917
rs117557854_num	B3f: Star system child's sun block or cream have	0.6397	( 0.2350 , 1.7413 )	0.3819	828
rs117557854_num	B3h: Frequency that mother applies sun lotion to child	1.7885	( 1.2110 , 2.6415 )	0.0035	4928
rs117557854_num	Child badly burnt ever up to age 8	1.0411	( 0.5271 , 2.0560 )	0.9078	4729
rs117557854_num	Log of total moles	0.1225	( -0.1379 , 0.3829 )	0.3563	2611
rs117557854_num	Total moles	-0.0709	( -0.7137 , 0.5720 )	0.8289	2611
rs11840092_num	B1iii: At 8 years old child was badly sunburnt	0.8364	( 0.5544 , 1.2617 )	0.3943	5159
rs11840092_num	B23b6/B22b7: Respondent has changed / is trying to change their tan/skin colour	1.0714	( 0.8738 , 1.3137 )	0.5071	4007
rs11840092_num	B2a3: At 8 years old number of days child was out in the sun for 4+ hours	0.7755	( 0.6074 , 0.9900 )	0.0413	4746
rs11840092_num	B3a: Child normally wears hat whilst out in the sun	0.976	( 0.7774 , 1.2254 )	0.8344	5106
rs11840092_num	B3b: Child normally wears something to keep skin covered whilst out in the sun	1.0424	( 0.7329 , 1.4826 )	0.8172	5095
rs11840092_num	B3c: Child normally uses sun block or cream whilst out in the sun	0.7379	( 0.4536 , 1.2002 )	0.2206	5114
rs11840092_num	B3d: Child normally avoids midday sun whilst out in the sun	1.099	( 0.9028 , 1.3380 )	0.3468	5096
rs11840092_num	B3e: Factor of skin block or cream does child usually uses	1.1429	( 0.6592 , 1.9814 )	0.6343	4986
rs11840092_num	B3f: Star system child's sun block or cream have	1.0213	( 0.7650 , 1.3634 )	0.8862	838
rs11840092_num	B3h: Frequency that mother applies sun lotion to child	0.9966	( 0.8434 , 1.1775 )	0.9676	4997
rs11840092_num	Child badly burnt ever up to age 8	0.8835	( 0.6887 , 1.1333 )	0.3295	4800
rs11840092_num	Log of total moles	0.024	( -0.0657 , 0.1136 )	0.6005	2660
rs11840092_num	Total moles	-0.0191	( -0.2309 , 0.1927 )	0.8595	2660
rs11933661_num	B1iii: At 8 years old child was badly sunburnt	0.8979	( 0.6661 , 1.2102 )	0.4793	5054
rs11933661_num	B23b6/B22b7: Respondent has changed / is trying to change their tan/skin colour	0.9621	( 0.8214 , 1.1269 )	0.6319	3916
rs11933661_num	B2a3: At 8 years old number of days child was out in the sun for 4+ hours	0.9361	( 0.7646 , 1.1459 )	0.522	4646
rs11933661_num	B3a: Child normally wears hat whilst out in the sun	1.102	( 0.9244 , 1.3136 )	0.2789	5002
rs11933661_num	B3b: Child normally wears something to keep skin covered whilst out in the sun	1.0281	( 0.7859 , 1.3449 )	0.8397	4993
rs11933661_num	B3c: Child normally uses sun block or cream whilst out in the sun	1.2505	( 0.8263 , 1.8925 )	0.2903	5010
rs11933661_num	B3d: Child normally avoids midday sun whilst out in the sun	1.1024	( 0.9519 , 1.2766 )	0.1929	4993
rs11933661_num	B3e: Factor of skin block or cream does child usually uses	1.2269	( 0.8179 , 1.8403 )	0.323	4884
rs11933661_num	B3f: Star system child's sun block or cream have	1.0953	( 0.8876 , 1.3518 )	0.3961	813
rs11933661_num	B3h: Frequency that mother applies sun lotion to child	0.9092	( 0.8010 , 1.0321 )	0.1413	4896
rs11933661_num	Child badly burnt ever up to age 8	0.8875	( 0.7385 , 1.0665 )	0.203	4704
rs11933661_num	Log of total moles	0.0008	( -0.0674 , 0.0689 )	0.9822	2606
rs11933661_num	Total moles	-0.042	( -0.2038 , 0.1198 )	0.6107	2606
rs11944332_num	B1iii: At 8 years old child was badly sunburnt	1.4183	( 0.9575 , 2.1007 )	0.0813	5146
rs11944332_num	B23b6/B22b7: Respondent has changed / is trying to change their tan/skin colour	0.7872	( 0.6161 , 1.0057 )	0.0556	3996
rs11944332_num	B2a3: At 8 years old number of days child was out in the sun for 4+ hours	0.7727	( 0.5903 , 1.0113 )	0.0604	4733
rs11944332_num	B3a: Child normally wears hat whilst out in the sun	0.9966	( 0.7718 , 1.2867 )	0.9789	5093
rs11944332_num	B3b: Child normally wears something to keep skin covered whilst out in the sun	0.8324	( 0.5775 , 1.1999 )	0.3256	5082
rs11944332_num	B3c: Child normally uses sun block or cream whilst out in the sun	0.9047	( 0.5077 , 1.6119 )	0.7339	5101
rs11944332_num	B3d: Child normally avoids midday sun whilst out in the sun	1.2254	( 0.9761 , 1.5385 )	0.0799	5083
rs11944332_num	B3e: Factor of skin block or cream does child usually uses	1.4178	( 0.7291 , 2.7569 )	0.3035	4973
rs11944332_num	B3f: Star system child's sun block or cream have	0.9409	( 0.6850 , 1.2923 )	0.7066	837
rs11944332_num	B3h: Frequency that mother applies sun lotion to child	0.905	( 0.7551 , 1.0847 )	0.2802	4984
rs11944332_num	Child badly burnt ever up to age 8	1.1135	( 0.8626 , 1.4375 )	0.4092	4785
rs11944332_num	Log of total moles	-0.0344	( -0.1304 , 0.0616 )	0.482	2651
rs11944332_num	Total moles	0.0269	( -0.2032 , 0.2570 )	0.8189	2651
rs12284594_num	B1iii: At 8 years old child was badly sunburnt	1.3446	( 0.9369 , 1.9298 )	0.1082	5159
rs12284594_num	B23b6/B22b7: Respondent has changed / is trying to change their tan/skin colour	0.8303	( 0.6644 , 1.0376 )	0.1019	4007
rs12284594_num	B2a3: At 8 years old number of days child was out in the sun for 4+ hours	1.0922	( 0.8320 , 1.4337 )	0.5253	4746
rs12284594_num	B3a: Child normally wears hat whilst out in the sun	1.1025	( 0.8687 , 1.3992 )	0.4224	5106
rs12284594_num	B3b: Child normally wears something to keep skin covered whilst out in the sun	1.3741	( 0.9280 , 2.0346 )	0.1125	5095
rs12284594_num	B3c: Child normally uses sun block or cream whilst out in the sun	1.1884	( 0.6672 , 2.1168 )	0.5578	5114
rs12284594_num	B3d: Child normally avoids midday sun whilst out in the sun	1.1336	( 0.9267 , 1.3867 )	0.2226	5096
rs12284594_num	B3e: Factor of skin block or cream does child usually uses	0.9211	( 0.5490 , 1.5452 )	0.7554	4986
rs12284594_num	B3f: Star system child's sun block or cream have	1.1553	( 0.8733 , 1.5284 )	0.312	838
rs12284594_num	B3h: Frequency that mother applies sun lotion to child	0.9602	( 0.8124 , 1.1350 )	0.6343	4997
rs12284594_num	Child badly burnt ever up to age 8	0.9859	( 0.7741 , 1.2558 )	0.9087	4800
rs12284594_num	Log of total moles	0.0449	( -0.0452 , 0.1349 )	0.3283	2660
rs12284594_num	Total moles	-0.1247	( -0.3326 , 0.0831 )	0.2396	2660
rs1229984_num	B1iii: At 8 years old child was badly sunburnt	0.7508	( 0.2364 , 2.3845 )	0.6268	4847
rs1229984_num	B23b6/B22b7: Respondent has changed / is trying to change their tan/skin colour	1.6279	( 1.0166 , 2.6067 )	0.0425	3754
rs1229984_num	B2a3: At 8 years old number of days child was out in the sun for 4+ hours	0.833	( 0.4343 , 1.5977 )	0.5824	4453
rs1229984_num	B3a: Child normally wears hat whilst out in the sun	0.7734	( 0.4513 , 1.3255 )	0.3499	4798
rs1229984_num	B3b: Child normally wears something to keep skin covered whilst out in the sun	0.931	( 0.3759 , 2.3057 )	0.8772	4787
rs1229984_num	B3d: Child normally avoids midday sun whilst out in the sun	1.2659	( 0.7298 , 2.1961 )	0.4015	4790
rs1229984_num	B3e: Factor of skin block or cream does child usually uses	0.5407	( 0.1927 , 1.5171 )	0.2428	4689
rs1229984_num	B3f: Star system child's sun block or cream have	0.7125	( 0.3604 , 1.4088 )	0.3298	787
rs1229984_num	B3h: Frequency that mother applies sun lotion to child	1.1486	( 0.7259 , 1.8175 )	0.554	4697
rs1229984_num	Child badly burnt ever up to age 8	0.985	( 0.5149 , 1.8843 )	0.9636	4497
rs1229984_num	Log of total moles	-0.0488	( -0.2894 , 0.1917 )	0.6905	2502
rs1229984_num	Total moles	0.2709	( -0.3620 , 0.9039 )	0.4015	2502
rs12348435_num	B1iii: At 8 years old child was badly sunburnt	0.7053	( 0.3289 , 1.5125 )	0.3698	5136
rs12348435_num	B23b6/B22b7: Respondent has changed / is trying to change their tan/skin colour	1.3626	( 0.9966 , 1.8632 )	0.0526	3991
rs12348435_num	B2a3: At 8 years old number of days child was out in the sun for 4+ hours	0.8769	( 0.5730 , 1.3420 )	0.5451	4723
rs12348435_num	B3a: Child normally wears hat whilst out in the sun	1.2175	( 0.7991 , 1.8550 )	0.3596	5083
rs12348435_num	B3b: Child normally wears something to keep skin covered whilst out in the sun	1.5572	( 0.7621 , 3.1817 )	0.2245	5072
rs12348435_num	B3c: Child normally uses sun block or cream whilst out in the sun	1.7143	( 0.5377 , 5.4652 )	0.3622	5091
rs12348435_num	B3d: Child normally avoids midday sun whilst out in the sun	0.931	( 0.6784 , 1.2776 )	0.6579	5074
rs12348435_num	B3e: Factor of skin block or cream does child usually uses	0.8692	( 0.3774 , 2.0021 )	0.7419	4963
rs12348435_num	B3f: Star system child's sun block or cream have	1.0353	( 0.6681 , 1.6042 )	0.8767	834
rs12348435_num	B3h: Frequency that mother applies sun lotion to child	1.2124	( 0.8981 , 1.6367 )	0.2084	4975
rs12348435_num	Child badly burnt ever up to age 8	0.9589	( 0.6361 , 1.4455 )	0.8412	4780
rs12348435_num	Log of total moles	-0.0464	( -0.1965 , 0.1037 )	0.5446	2648
rs12348435_num	Total moles	-0.1179	( -0.4614 , 0.2255 )	0.5009	2648
rs12364283_num	B1iii: At 8 years old child was badly sunburnt	1.2996	( 0.7042 , 2.3984 )	0.4019	5159
rs12364283_num	B23b6/B22b7: Respondent has changed / is trying to change their tan/skin colour	0.8401	( 0.6381 , 1.1060 )	0.2143	4007
rs12364283_num	B2a3: At 8 years old number of days child was out in the sun for 4+ hours	1.102	( 0.7741 , 1.5688 )	0.5898	4746
rs12364283_num	B3a: Child normally wears hat whilst out in the sun	1.1979	( 0.8857 , 1.6200 )	0.2412	5106
rs12364283_num	B3b: Child normally wears something to keep skin covered whilst out in the sun	0.7773	( 0.4510 , 1.3398 )	0.3645	5095
rs12364283_num	B3c: Child normally uses sun block or cream whilst out in the sun	1.2507	( 0.6268 , 2.4954 )	0.5257	5114
rs12364283_num	B3d: Child normally avoids midday sun whilst out in the sun	0.9755	( 0.7426 , 1.2813 )	0.8583	5096
rs12364283_num	B3e: Factor of skin block or cream does child usually uses	1.3519	( 0.7021 , 2.6031 )	0.3672	4986
rs12364283_num	B3f: Star system child's sun block or cream have	0.8259	( 0.5370 , 1.2703 )	0.3839	838
rs12364283_num	B3h: Frequency that mother applies sun lotion to child	1.0733	( 0.8519 , 1.3522 )	0.5484	4997
rs12364283_num	Child badly burnt ever up to age 8	1.1133	( 0.7874 , 1.5741 )	0.5437	4800
rs12364283_num	Log of total moles	0.0355	( -0.0886 , 0.1597 )	0.5745	2660
rs12364283_num	Total moles	0.0826	( -0.2038 , 0.3691 )	0.5718	2660
rs12388359_num	B1iii: At 8 years old child was badly sunburnt	1.019	( 0.7247 , 1.4329 )	0.9137	5159
rs12388359_num	B23b6/B22b7: Respondent has changed / is trying to change their tan/skin colour	0.9574	( 0.7916 , 1.1579 )	0.6537	4007
rs12388359_num	B2a3: At 8 years old number of days child was out in the sun for 4+ hours	0.9456	( 0.7545 , 1.1851 )	0.6272	4746
rs12388359_num	B3a: Child normally wears hat whilst out in the sun	0.8848	( 0.7305 , 1.0716 )	0.2105	5106
rs12388359_num	B3b: Child normally wears something to keep skin covered whilst out in the sun	0.7699	( 0.5888 , 1.0067 )	0.056	5095
rs12388359_num	B3c: Child normally uses sun block or cream whilst out in the sun	1.1704	( 0.6987 , 1.9608 )	0.5499	5114
rs12388359_num	B3d: Child normally avoids midday sun whilst out in the sun	0.9461	( 0.8018 , 1.1163 )	0.5116	5096
rs12388359_num	B3e: Factor of skin block or cream does child usually uses	1.6548	( 0.8641 , 3.1691 )	0.1287	4986
rs12388359_num	B3f: Star system child's sun block or cream have	0.9829	( 0.7598 , 1.2714 )	0.8953	838
rs12388359_num	B3h: Frequency that mother applies sun lotion to child	1.053	( 0.9043 , 1.2263 )	0.506	4997
rs12388359_num	Child badly burnt ever up to age 8	0.985	( 0.7937 , 1.2224 )	0.8907	4800
rs12388359_num	Log of total moles	0.0676	( -0.0108 , 0.1460 )	0.0912	2660
rs12388359_num	Total moles	0.051	( -0.1406 , 0.2425 )	0.6021	2660
rs12422191_num	B1iii: At 8 years old child was badly sunburnt	0.9108	( 0.5537 , 1.4982 )	0.7129	5159
rs12422191_num	B23b6/B22b7: Respondent has changed / is trying to change their tan/skin colour	0.9912	( 0.7568 , 1.2983 )	0.9491	4007
rs12422191_num	B2a3: At 8 years old number of days child was out in the sun for 4+ hours	1.1261	( 0.8095 , 1.5666 )	0.4808	4746
rs12422191_num	B3a: Child normally wears hat whilst out in the sun	1.0934	( 0.8134 , 1.4698 )	0.5543	5106
rs12422191_num	B3b: Child normally wears something to keep skin covered whilst out in the sun	1.3062	( 0.8594 , 1.9853 )	0.2111	5095
rs12422191_num	B3c: Child normally uses sun block or cream whilst out in the sun	0.4329	( 0.1578 , 1.1876 )	0.1039	5114
rs12422191_num	B3d: Child normally avoids midday sun whilst out in the sun	1.2335	( 0.9730 , 1.5637 )	0.0829	5096
rs12422191_num	B3e: Factor of skin block or cream does child usually uses	1.2526	( 0.6628 , 2.3673 )	0.488	4986
rs12422191_num	B3f: Star system child's sun block or cream have	0.9932	( 0.6937 , 1.4220 )	0.9701	838
rs12422191_num	B3h: Frequency that mother applies sun lotion to child	1.0696	( 0.8618 , 1.3275 )	0.5415	4997
rs12422191_num	Child badly burnt ever up to age 8	1.056	( 0.7654 , 1.4570 )	0.74	4800
rs12422191_num	Log of total moles	-0.0731	( -0.1895 , 0.0432 )	0.2177	2660
rs12422191_num	Total moles	-0.1254	( -0.4133 , 0.1624 )	0.393	2660
rs12632235_num	B23b6/B22b7: Respondent has changed / is trying to change their tan/skin colour	1.1586	( 0.6459 , 2.0781 )	0.6214	4007
rs12632235_num	B2a3: At 8 years old number of days child was out in the sun for 4+ hours	0.8976	( 0.4141 , 1.9453 )	0.7842	4746
rs12632235_num	B3a: Child normally wears hat whilst out in the sun	1.2575	( 0.5829 , 2.7128 )	0.5591	5106
rs12632235_num	B3b: Child normally wears something to keep skin covered whilst out in the sun	1.7679	( 0.4323 , 7.2307 )	0.4278	5095
rs12632235_num	B3c: Child normally uses sun block or cream whilst out in the sun	1.4476	( 0.1979 , 10.5902 )	0.7156	5114
rs12632235_num	B3d: Child normally avoids midday sun whilst out in the sun	1.8662	( 0.8684 , 4.0108 )	0.11	5096
rs12632235_num	B3e: Factor of skin block or cream does child usually uses	1.5052	( 0.2059 , 11.0025 )	0.687	4986
rs12632235_num	B3f: Star system child's sun block or cream have	1.2532	( 0.5485 , 2.8631 )	0.5924	838
rs12632235_num	B3h: Frequency that mother applies sun lotion to child	1.003	( 0.6011 , 1.6737 )	0.9908	4997
rs12632235_num	Child badly burnt ever up to age 8	1.0176	( 0.4927 , 2.1014 )	0.9625	4800
rs12632235_num	Log of total moles	-0.3447	( -0.6230 , -0.0665 )	0.0152	2660
rs12632235_num	Total moles	-0.4571	( -1.0333 , 0.1191 )	0.12	2660
rs12805897_num	B1iii: At 8 years old child was badly sunburnt	1.26	( 0.6836 , 2.3226 )	0.4588	5147
rs12805897_num	B23b6/B22b7: Respondent has changed / is trying to change their tan/skin colour	0.8555	( 0.6464 , 1.1323 )	0.2752	3997
rs12805897_num	B2a3: At 8 years old number of days child was out in the sun for 4+ hours	1.1294	( 0.7939 , 1.6067 )	0.4988	4735
rs12805897_num	B3a: Child normally wears hat whilst out in the sun	1.2083	( 0.8915 , 1.6376 )	0.2225	5094
rs12805897_num	B3b: Child normally wears something to keep skin covered whilst out in the sun	0.8005	( 0.4650 , 1.3783 )	0.4222	5083
rs12805897_num	B3c: Child normally uses sun block or cream whilst out in the sun	1.2877	( 0.6467 , 2.5641 )	0.4718	5102
rs12805897_num	B3d: Child normally avoids midday sun whilst out in the sun	0.9842	( 0.7481 , 1.2949 )	0.9095	5084
rs12805897_num	B3e: Factor of skin block or cream does child usually uses	1.3878	( 0.7221 , 2.6672 )	0.3255	4975
rs12805897_num	B3f: Star system child's sun block or cream have	0.8761	( 0.5658 , 1.3565 )	0.5532	836
rs12805897_num	B3h: Frequency that mother applies sun lotion to child	1.0938	( 0.8674 , 1.3793 )	0.4484	4985
rs12805897_num	Child badly burnt ever up to age 8	1.1102	( 0.7820 , 1.5763 )	0.5588	4788
rs12805897_num	Log of total moles	0.0232	( -0.1028 , 0.1493 )	0.7177	2654
rs12805897_num	Total moles	0.0905	( -0.1997 , 0.3806 )	0.5411	2654
rs13160562_num	B1iii: At 8 years old child was badly sunburnt	1.0015	( 0.7269 , 1.3800 )	0.9926	5159
rs13160562_num	B23b6/B22b7: Respondent has changed / is trying to change their tan/skin colour	0.8526	( 0.7211 , 1.0081 )	0.0622	4007
rs13160562_num	B2a3: At 8 years old number of days child was out in the sun for 4+ hours	0.9141	( 0.7345 , 1.1376 )	0.421	4746
rs13160562_num	B3a: Child normally wears hat whilst out in the sun	0.9181	( 0.7580 , 1.1120 )	0.382	5106
rs13160562_num	B3b: Child normally wears something to keep skin covered whilst out in the sun	0.9837	( 0.7386 , 1.3102 )	0.9107	5095
rs13160562_num	B3c: Child normally uses sun block or cream whilst out in the sun	1.2612	( 0.8248 , 1.9285 )	0.2841	5114
rs13160562_num	B3d: Child normally avoids midday sun whilst out in the sun	0.9143	( 0.7791 , 1.0729 )	0.2723	5096
rs13160562_num	B3e: Factor of skin block or cream does child usually uses	1.1022	( 0.7183 , 1.6912 )	0.6559	4986
rs13160562_num	B3f: Star system child's sun block or cream have	0.8591	( 0.6800 , 1.0854 )	0.203	838
rs13160562_num	B3h: Frequency that mother applies sun lotion to child	1.0287	( 0.8973 , 1.1793 )	0.6846	4997
rs13160562_num	Child badly burnt ever up to age 8	0.9829	( 0.8079 , 1.1958 )	0.863	4800
rs13160562_num	Log of total moles	-0.0048	( -0.0779 , 0.0682 )	0.8972	2660
rs13160562_num	Total moles	0.0102	( -0.1631 , 0.1836 )	0.9079	2660
rs1318937_num	B1iii: At 8 years old child was badly sunburnt	1.138	( 0.7509 , 1.7247 )	0.5422	5159
rs1318937_num	B23b6/B22b7: Respondent has changed / is trying to change their tan/skin colour	1.0583	( 0.8419 , 1.3304 )	0.6271	4007
rs1318937_num	B2a3: At 8 years old number of days child was out in the sun for 4+ hours	0.9799	( 0.7345 , 1.3072 )	0.8901	4746
rs1318937_num	B3a: Child normally wears hat whilst out in the sun	1.0925	( 0.8397 , 1.4214 )	0.5099	5106
rs1318937_num	B3b: Child normally wears something to keep skin covered whilst out in the sun	0.7503	( 0.5292 , 1.0638 )	0.1068	5095
rs1318937_num	B3c: Child normally uses sun block or cream whilst out in the sun	0.793	( 0.4594 , 1.3689 )	0.4051	5114
rs1318937_num	B3d: Child normally avoids midday sun whilst out in the sun	0.9893	( 0.8001 , 1.2233 )	0.9211	5096
rs1318937_num	B3e: Factor of skin block or cream does child usually uses	0.9565	( 0.5342 , 1.7127 )	0.8811	4986
rs1318937_num	B3f: Star system child's sun block or cream have	0.7943	( 0.5881 , 1.0727 )	0.1331	838
rs1318937_num	B3h: Frequency that mother applies sun lotion to child	1.4075	( 1.1450 , 1.7302 )	0.0012	4997
rs1318937_num	Child badly burnt ever up to age 8	1.1418	( 0.8859 , 1.4717 )	0.3057	4800
rs1318937_num	Log of total moles	0.018	( -0.0810 , 0.1170 )	0.7217	2660
rs1318937_num	Total moles	0.0375	( -0.2006 , 0.2755 )	0.7578	2660
rs13340561_num	B1iii: At 8 years old child was badly sunburnt	1.2429	( 0.6010 , 2.5704 )	0.5576	5155
rs13340561_num	B23b6/B22b7: Respondent has changed / is trying to change their tan/skin colour	1.0955	( 0.7376 , 1.6271 )	0.6512	4004
rs13340561_num	B2a3: At 8 years old number of days child was out in the sun for 4+ hours	1.0114	( 0.5935 , 1.7234 )	0.9669	4742
rs13340561_num	B3a: Child normally wears hat whilst out in the sun	0.7741	( 0.5073 , 1.1812 )	0.2349	5102
rs13340561_num	B3b: Child normally wears something to keep skin covered whilst out in the sun	0.9241	( 0.4666 , 1.8299 )	0.8208	5091
rs13340561_num	B3c: Child normally uses sun block or cream whilst out in the sun	0.8518	( 0.3071 , 2.3627 )	0.7579	5110
rs13340561_num	B3d: Child normally avoids midday sun whilst out in the sun	0.9607	( 0.6535 , 1.4123 )	0.8385	5092
rs13340561_num	B3e: Factor of skin block or cream does child usually uses	1.2288	( 0.3815 , 3.9575 )	0.7299	4982
rs13340561_num	B3f: Star system child's sun block or cream have	1.5858	( 0.7946 , 3.1648 )	0.191	838
rs13340561_num	B3h: Frequency that mother applies sun lotion to child	1.0534	( 0.7453 , 1.4890 )	0.7682	4993
rs13340561_num	Child badly burnt ever up to age 8	0.9149	( 0.5546 , 1.5093 )	0.7278	4797
rs13340561_num	Log of total moles	-0.1071	( -0.2848 , 0.0705 )	0.2371	2658
rs13340561_num	Total moles	-0.0735	( -0.4895 , 0.3425 )	0.7291	2658
rs1344694_num	B1iii: At 8 years old child was badly sunburnt	1.1852	( 0.8630 , 1.6277 )	0.2937	5093
rs1344694_num	B23b6/B22b7: Respondent has changed / is trying to change their tan/skin colour	0.931	( 0.7847 , 1.1047 )	0.4127	3960
rs1344694_num	B2a3: At 8 years old number of days child was out in the sun for 4+ hours	1.0626	( 0.8557 , 1.3195 )	0.5829	4688
rs1344694_num	B3a: Child normally wears hat whilst out in the sun	1.0611	( 0.8779 , 1.2825 )	0.5399	5041
rs1344694_num	B3b: Child normally wears something to keep skin covered whilst out in the sun	1.3053	( 0.9672 , 1.7615 )	0.0815	5030
rs1344694_num	B3c: Child normally uses sun block or cream whilst out in the sun	1.1929	( 0.7548 , 1.8852 )	0.45	5049
rs1344694_num	B3d: Child normally avoids midday sun whilst out in the sun	1.1317	( 0.9631 , 1.3298 )	0.1329	5031
rs1344694_num	B3e: Factor of skin block or cream does child usually uses	1.4857	( 0.9341 , 2.3631 )	0.0945	4924
rs1344694_num	B3f: Star system child's sun block or cream have	0.9347	( 0.7457 , 1.1716 )	0.5581	830
rs1344694_num	B3h: Frequency that mother applies sun lotion to child	0.978	( 0.8527 , 1.1217 )	0.7504	4932
rs1344694_num	Child badly burnt ever up to age 8	1.1866	( 0.9802 , 1.4364 )	0.0793	4740
rs1344694_num	Log of total moles	-0.0191	( -0.0915 , 0.0534 )	0.6054	2628
rs1344694_num	Total moles	-0.0906	( -0.2606 , 0.0794 )	0.2963	2628
rs1362153_num	B1iii: At 8 years old child was badly sunburnt	1.1261	( 0.6938 , 1.8277 )	0.6307	5159
rs1362153_num	B23b6/B22b7: Respondent has changed / is trying to change their tan/skin colour	1.0566	( 0.8100 , 1.3782 )	0.6847	4007
rs1362153_num	B2a3: At 8 years old number of days child was out in the sun for 4+ hours	1.0857	( 0.7643 , 1.5423 )	0.6461	4746
rs1362153_num	B3a: Child normally wears hat whilst out in the sun	0.8989	( 0.6744 , 1.1981 )	0.4672	5106
rs1362153_num	B3b: Child normally wears something to keep skin covered whilst out in the sun	0.5679	( 0.3898 , 0.8274 )	0.0032	5095
rs1362153_num	B3c: Child normally uses sun block or cream whilst out in the sun	0.8661	( 0.4455 , 1.6837 )	0.6717	5114
rs1362153_num	B3d: Child normally avoids midday sun whilst out in the sun	1.0214	( 0.7937 , 1.3143 )	0.8693	5096
rs1362153_num	B3e: Factor of skin block or cream does child usually uses	0.6111	( 0.3436 , 1.0871 )	0.0938	4986
rs1362153_num	B3f: Star system child's sun block or cream have	1.2733	( 0.8775 , 1.8476 )	0.2034	838
rs1362153_num	B3h: Frequency that mother applies sun lotion to child	0.93	( 0.7508 , 1.1521 )	0.5068	4997
rs1362153_num	Child badly burnt ever up to age 8	0.8575	( 0.6159 , 1.1938 )	0.3625	4800
rs1362153_num	Log of total moles	-0.0757	( -0.1908 , 0.0394 )	0.1972	2660
rs1362153_num	Total moles	-0.122	( -0.3861 , 0.1420 )	0.3651	2660
rs1380131_num	B1iii: At 8 years old child was badly sunburnt	1.0524	( 0.6343 , 1.7461 )	0.8433	5159
rs1380131_num	B23b6/B22b7: Respondent has changed / is trying to change their tan/skin colour	0.9663	( 0.7423 , 1.2579 )	0.799	4007
rs1380131_num	B2a3: At 8 years old number of days child was out in the sun for 4+ hours	0.9415	( 0.6694 , 1.3242 )	0.7291	4746
rs1380131_num	B3a: Child normally wears hat whilst out in the sun	0.8291	( 0.6059 , 1.1345 )	0.2414	5106
rs1380131_num	B3b: Child normally wears something to keep skin covered whilst out in the sun	1.0809	( 0.7023 , 1.6637 )	0.7236	5095
rs1380131_num	B3c: Child normally uses sun block or cream whilst out in the sun	1.0685	( 0.5511 , 2.0714 )	0.8446	5114
rs1380131_num	B3d: Child normally avoids midday sun whilst out in the sun	0.995	( 0.7783 , 1.2719 )	0.9678	5096
rs1380131_num	B3e: Factor of skin block or cream does child usually uses	0.4935	( 0.2002 , 1.2164 )	0.1249	4986
rs1380131_num	B3f: Star system child's sun block or cream have	0.7297	( 0.4895 , 1.0876 )	0.1217	838
rs1380131_num	B3h: Frequency that mother applies sun lotion to child	1.0149	( 0.8208 , 1.2550 )	0.8912	4997
rs1380131_num	Child badly burnt ever up to age 8	1.6227	( 1.1201 , 2.3508 )	0.0105	4800
rs1380131_num	Log of total moles	-0.0886	( -0.2045 , 0.0274 )	0.1342	2660
rs1380131_num	Total moles	0.0131	( -0.2597 , 0.2859 )	0.9251	2660
rs1451240_num	B1iii: At 8 years old child was badly sunburnt	1.2003	( 0.8228 , 1.7509 )	0.3433	5159
rs1451240_num	B23b6/B22b7: Respondent has changed / is trying to change their tan/skin colour	1.1157	( 0.9182 , 1.3557 )	0.2708	4007
rs1451240_num	B2a3: At 8 years old number of days child was out in the sun for 4+ hours	1.1974	( 0.9496 , 1.5098 )	0.1279	4746
rs1451240_num	B3a: Child normally wears hat whilst out in the sun	0.9242	( 0.7443 , 1.1476 )	0.4754	5106
rs1451240_num	B3b: Child normally wears something to keep skin covered whilst out in the sun	0.9106	( 0.6556 , 1.2648 )	0.5763	5095
rs1451240_num	B3c: Child normally uses sun block or cream whilst out in the sun	1.091	( 0.6733 , 1.7680 )	0.7236	5114
rs1451240_num	B3d: Child normally avoids midday sun whilst out in the sun	0.9698	( 0.8114 , 1.1591 )	0.736	5096
rs1451240_num	B3e: Factor of skin block or cream does child usually uses	0.9757	( 0.5974 , 1.5936 )	0.9218	4986
rs1451240_num	B3f: Star system child's sun block or cream have	1.0387	( 0.8027 , 1.3441 )	0.7728	838
rs1451240_num	B3h: Frequency that mother applies sun lotion to child	0.9073	( 0.7751 , 1.0620 )	0.2256	4997
rs1451240_num	Child badly burnt ever up to age 8	0.9969	( 0.8002 , 1.2419 )	0.9777	4800
rs1451240_num	Log of total moles	-0.0203	( -0.1020 , 0.0614 )	0.6266	2660
rs1451240_num	Total moles	-0.1438	( -0.3432 , 0.0557 )	0.1579	2660
rs145241704_num	B1iii: At 8 years old child was badly sunburnt	0.7536	( 0.4048 , 1.4028 )	0.3722	5048
rs145241704_num	B23b6/B22b7: Respondent has changed / is trying to change their tan/skin colour	0.9647	( 0.6657 , 1.3978 )	0.8492	3924
rs145241704_num	B2a3: At 8 years old number of days child was out in the sun for 4+ hours	0.8426	( 0.5054 , 1.4050 )	0.5116	4641
rs145241704_num	B3a: Child normally wears hat whilst out in the sun	0.9463	( 0.6151 , 1.4557 )	0.8016	4995
rs145241704_num	B3b: Child normally wears something to keep skin covered whilst out in the sun	0.9925	( 0.5207 , 1.8918 )	0.9818	4984
rs145241704_num	B3c: Child normally uses sun block or cream whilst out in the sun	1.1956	( 0.4782 , 2.9897 )	0.7024	5003
rs145241704_num	B3d: Child normally avoids midday sun whilst out in the sun	0.95	( 0.6674 , 1.3524 )	0.7759	4985
rs145241704_num	B3e: Factor of skin block or cream does child usually uses	0.2148	( 0.0298 , 1.5476 )	0.1269	4878
rs145241704_num	B3f: Star system child's sun block or cream have	0.6792	( 0.4089 , 1.1280 )	0.135	820
rs145241704_num	B3h: Frequency that mother applies sun lotion to child	1.0693	( 0.7942 , 1.4396 )	0.659	4890
rs145241704_num	Child badly burnt ever up to age 8	0.8967	( 0.5913 , 1.3600 )	0.6079	4699
rs145241704_num	Log of total moles	-0.1061	( -0.2677 , 0.0554 )	0.1978	2598
rs145241704_num	Total moles	0.02	( -0.3632 , 0.4032 )	0.9185	2598
rs161557_num	B1iii: At 8 years old child was badly sunburnt	0.7554	( 0.5160 , 1.1059 )	0.1492	5159
rs161557_num	B23b6/B22b7: Respondent has changed / is trying to change their tan/skin colour	0.9338	( 0.7715 , 1.1302 )	0.482	4007
rs161557_num	B2a3: At 8 years old number of days child was out in the sun for 4+ hours	0.9543	( 0.7571 , 1.2029 )	0.6922	4746
rs161557_num	B3a: Child normally wears hat whilst out in the sun	1.1465	( 0.9250 , 1.4210 )	0.2119	5106
rs161557_num	B3b: Child normally wears something to keep skin covered whilst out in the sun	1.0385	( 0.7563 , 1.4260 )	0.8152	5095
rs161557_num	B3c: Child normally uses sun block or cream whilst out in the sun	1.1958	( 0.7149 , 2.0003 )	0.4957	5114
rs161557_num	B3d: Child normally avoids midday sun whilst out in the sun	0.9123	( 0.7706 , 1.0800 )	0.2862	5096
rs161557_num	B3e: Factor of skin block or cream does child usually uses	1.035	( 0.6396 , 1.6750 )	0.8885	4986
rs161557_num	B3f: Star system child's sun block or cream have	0.9013	( 0.6986 , 1.1627 )	0.4238	838
rs161557_num	B3h: Frequency that mother applies sun lotion to child	0.9829	( 0.8463 , 1.1416 )	0.8217	4997
rs161557_num	Child badly burnt ever up to age 8	0.924	( 0.7410 , 1.1522 )	0.4829	4800
rs161557_num	Log of total moles	0.0208	( -0.0578 , 0.0994 )	0.6034	2660
rs161557_num	Total moles	0.1413	( -0.0516 , 0.3343 )	0.151	2660
rs1660895_num	B1iii: At 8 years old child was badly sunburnt	0.8472	( 0.6304 , 1.1387 )	0.2717	5159
rs1660895_num	B23b6/B22b7: Respondent has changed / is trying to change their tan/skin colour	0.9938	( 0.8502 , 1.1617 )	0.9379	4007
rs1660895_num	B2a3: At 8 years old number of days child was out in the sun for 4+ hours	0.9264	( 0.7607 , 1.1282 )	0.4471	4746
rs1660895_num	B3a: Child normally wears hat whilst out in the sun	0.9146	( 0.7696 , 1.0871 )	0.3113	5106
rs1660895_num	B3b: Child normally wears something to keep skin covered whilst out in the sun	1.1123	( 0.8551 , 1.4469 )	0.4275	5095
rs1660895_num	B3c: Child normally uses sun block or cream whilst out in the sun	1.3207	( 0.8765 , 1.9899 )	0.1836	5114
rs1660895_num	B3d: Child normally avoids midday sun whilst out in the sun	1.0539	( 0.9121 , 1.2177 )	0.4768	5096
rs1660895_num	B3e: Factor of skin block or cream does child usually uses	0.904	( 0.6089 , 1.3420 )	0.6165	4986
rs1660895_num	B3f: Star system child's sun block or cream have	1.0607	( 0.8578 , 1.3115 )	0.5867	838
rs1660895_num	B3h: Frequency that mother applies sun lotion to child	1.0049	( 0.8860 , 1.1398 )	0.939	4997
rs1660895_num	Child badly burnt ever up to age 8	1.3464	( 1.1228 , 1.6144 )	0.0013	4800
rs1660895_num	Log of total moles	-0.0146	( -0.0804 , 0.0513 )	0.6644	2660
rs1660895_num	Total moles	-0.0448	( -0.2007 , 0.1111 )	0.5734	2660
rs16824395_num	B1iii: At 8 years old child was badly sunburnt	6.6846	( 0.9304 , 48.0241 )	0.059	4381
rs16824395_num	B23b6/B22b7: Respondent has changed / is trying to change their tan/skin colour	0.9338	( 0.6090 , 1.4317 )	0.7534	3426
rs16824395_num	B2a3: At 8 years old number of days child was out in the sun for 4+ hours	0.6338	( 0.3226 , 1.2452 )	0.1857	4035
rs16824395_num	B3a: Child normally wears hat whilst out in the sun	0.8656	( 0.5262 , 1.4241 )	0.57	4338
rs16824395_num	B3b: Child normally wears something to keep skin covered whilst out in the sun	0.2501	( 0.0616 , 1.0152 )	0.0525	4330
rs16824395_num	B3c: Child normally uses sun block or cream whilst out in the sun	1.457	( 0.5248 , 4.0450 )	0.47	4346
rs16824395_num	B3d: Child normally avoids midday sun whilst out in the sun	0.8682	( 0.5682 , 1.3266 )	0.5134	4328
rs16824395_num	B3f: Star system child's sun block or cream have	0.6153	( 0.3179 , 1.1906 )	0.1493	707
rs16824395_num	B3h: Frequency that mother applies sun lotion to child	1.138	( 0.8106 , 1.5976 )	0.4553	4249
rs16824395_num	Child badly burnt ever up to age 8	1.0636	( 0.6364 , 1.7775 )	0.814	4090
rs16824395_num	Log of total moles	0.0791	( -0.1050 , 0.2632 )	0.3996	2289
rs16824395_num	Total moles	0.2635	( -0.1416 , 0.6686 )	0.2023	2289
rs16897978_num	B1iii: At 8 years old child was badly sunburnt	1.107	( 0.6122 , 2.0019 )	0.7366	5032
rs16897978_num	B23b6/B22b7: Respondent has changed / is trying to change their tan/skin colour	0.8529	( 0.6021 , 1.2081 )	0.3704	3904
rs16897978_num	B2a3: At 8 years old number of days child was out in the sun for 4+ hours	1.4077	( 0.8820 , 2.2468 )	0.1517	4625
rs16897978_num	B3a: Child normally wears hat whilst out in the sun	1.2672	( 0.8524 , 1.8838 )	0.2418	4979
rs16897978_num	B3b: Child normally wears something to keep skin covered whilst out in the sun	1.2923	( 0.7005 , 2.3841 )	0.4119	4968
rs16897978_num	B3c: Child normally uses sun block or cream whilst out in the sun	1.0142	( 0.4402 , 2.3365 )	0.9736	4987
rs16897978_num	B3d: Child normally avoids midday sun whilst out in the sun	0.8049	( 0.6091 , 1.0636 )	0.1269	4969
rs16897978_num	B3e: Factor of skin block or cream does child usually uses	2.0548	( 0.6468 , 6.5278 )	0.2221	4862
rs16897978_num	B3f: Star system child's sun block or cream have	0.9458	( 0.6133 , 1.4587 )	0.8011	817
rs16897978_num	B3h: Frequency that mother applies sun lotion to child	1.3019	( 0.9746 , 1.7391 )	0.0742	4873
rs16897978_num	Child badly burnt ever up to age 8	1.0993	( 0.7688 , 1.5719 )	0.6037	4685
rs16897978_num	Log of total moles	-0.0287	( -0.1674 , 0.1100 )	0.685	2589
rs16897978_num	Total moles	-0.0173	( -0.3465 , 0.3119 )	0.9179	2589
rs17030795_num	B1iii: At 8 years old child was badly sunburnt	0.862	( 0.5825 , 1.2757 )	0.4579	5159
rs17030795_num	B23b6/B22b7: Respondent has changed / is trying to change their tan/skin colour	1.1412	( 0.9403 , 1.3849 )	0.1812	4007
rs17030795_num	B2a3: At 8 years old number of days child was out in the sun for 4+ hours	1.104	( 0.8518 , 1.4309 )	0.4547	4746
rs17030795_num	B3a: Child normally wears hat whilst out in the sun	1.0168	( 0.8140 , 1.2700 )	0.8835	5106
rs17030795_num	B3b: Child normally wears something to keep skin covered whilst out in the sun	0.8278	( 0.6002 , 1.1418 )	0.2494	5095
rs17030795_num	B3c: Child normally uses sun block or cream whilst out in the sun	0.8751	( 0.5296 , 1.4462 )	0.6027	5114
rs17030795_num	B3d: Child normally avoids midday sun whilst out in the sun	0.9263	( 0.7724 , 1.1109 )	0.4089	5096
rs17030795_num	B3e: Factor of skin block or cream does child usually uses	0.5875	( 0.3760 , 0.9181 )	0.0195	4986
rs17030795_num	B3f: Star system child's sun block or cream have	0.9426	( 0.7202 , 1.2336 )	0.6665	838
rs17030795_num	B3h: Frequency that mother applies sun lotion to child	1.0561	( 0.8962 , 1.2445 )	0.5145	4997
rs17030795_num	Child badly burnt ever up to age 8	1.0319	( 0.8209 , 1.2971 )	0.7878	4800
rs17030795_num	Log of total moles	0.0587	( -0.0273 , 0.1448 )	0.1809	2660
rs17030795_num	Total moles	0.1397	( -0.0716 , 0.3510 )	0.1949	2660
rs17362650_num	B1iii: At 8 years old child was badly sunburnt	1.132	( 0.8289 , 1.5461 )	0.4355	5139
rs17362650_num	B23b6/B22b7: Respondent has changed / is trying to change their tan/skin colour	1.1568	( 0.9795 , 1.3662 )	0.0862	3992
rs17362650_num	B2a3: At 8 years old number of days child was out in the sun for 4+ hours	0.909	( 0.7373 , 1.1206 )	0.3714	4730
rs17362650_num	B3a: Child normally wears hat whilst out in the sun	1.0817	( 0.8958 , 1.3061 )	0.4144	5086
rs17362650_num	B3b: Child normally wears something to keep skin covered whilst out in the sun	1.1883	( 0.8867 , 1.5925 )	0.2481	5075
rs17362650_num	B3c: Child normally uses sun block or cream whilst out in the sun	0.6344	( 0.4221 , 0.9536 )	0.0286	5094
rs17362650_num	B3d: Child normally avoids midday sun whilst out in the sun	0.9886	( 0.8464 , 1.1546 )	0.8844	5076
rs17362650_num	B3e: Factor of skin block or cream does child usually uses	1.3931	( 0.8793 , 2.2072 )	0.1579	4966
rs17362650_num	B3f: Star system child's sun block or cream have	1.1129	( 0.8832 , 1.4022 )	0.3645	836
rs17362650_num	B3h: Frequency that mother applies sun lotion to child	0.9235	( 0.8077 , 1.0559 )	0.2444	4977
rs17362650_num	Child badly burnt ever up to age 8	1.0258	( 0.8457 , 1.2442 )	0.7963	4786
rs17362650_num	Log of total moles	0.0183	( -0.0534 , 0.0901 )	0.6162	2648
rs17362650_num	Total moles	0.1574	( -0.0177 , 0.3324 )	0.078	2648
rs17496827_num	B1iii: At 8 years old child was badly sunburnt	1.1267	( 0.8376 , 1.5156 )	0.4302	5159
rs17496827_num	B23b6/B22b7: Respondent has changed / is trying to change their tan/skin colour	1.0662	( 0.9116 , 1.2470 )	0.4224	4007
rs17496827_num	B2a3: At 8 years old number of days child was out in the sun for 4+ hours	1.0501	( 0.8606 , 1.2813 )	0.6301	4746
rs17496827_num	B3a: Child normally wears hat whilst out in the sun	1.15	( 0.9662 , 1.3687 )	0.1157	5106
rs17496827_num	B3b: Child normally wears something to keep skin covered whilst out in the sun	1.1249	( 0.8633 , 1.4657 )	0.3834	5095
rs17496827_num	B3c: Child normally uses sun block or cream whilst out in the sun	0.8181	( 0.5424 , 1.2338 )	0.3381	5114
rs17496827_num	B3d: Child normally avoids midday sun whilst out in the sun	1.0296	( 0.8901 , 1.1909 )	0.6945	5096
rs17496827_num	B3e: Factor of skin block or cream does child usually uses	0.9456	( 0.6339 , 1.4106 )	0.784	4986
rs17496827_num	B3f: Star system child's sun block or cream have	1.0263	( 0.8313 , 1.2670 )	0.8094	838
rs17496827_num	B3h: Frequency that mother applies sun lotion to child	1.2011	( 1.0579 , 1.3637 )	0.0047	4997
rs17496827_num	Child badly burnt ever up to age 8	0.9028	( 0.7538 , 1.0811 )	0.2661	4800
rs17496827_num	Log of total moles	0.035	( -0.0322 , 0.1022 )	0.3076	2660
rs17496827_num	Total moles	0.1011	( -0.0586 , 0.2607 )	0.2147	2660
rs17620991_num	B1iii: At 8 years old child was badly sunburnt	0.8841	( 0.5670 , 1.3787 )	0.5869	5155
rs17620991_num	B23b6/B22b7: Respondent has changed / is trying to change their tan/skin colour	1.2918	( 1.0500 , 1.5893 )	0.0155	4003
rs17620991_num	B2a3: At 8 years old number of days child was out in the sun for 4+ hours	1.1799	( 0.8755 , 1.5903 )	0.2773	4743
rs17620991_num	B3a: Child normally wears hat whilst out in the sun	1.0683	( 0.8272 , 1.3796 )	0.6129	5103
rs17620991_num	B3b: Child normally wears something to keep skin covered whilst out in the sun	1.2476	( 0.8290 , 1.8775 )	0.2889	5092
rs17620991_num	B3c: Child normally uses sun block or cream whilst out in the sun	1.4214	( 0.7317 , 2.7614 )	0.2993	5111
rs17620991_num	B3d: Child normally avoids midday sun whilst out in the sun	1.146	( 0.9221 , 1.4242 )	0.2192	5093
rs17620991_num	B3e: Factor of skin block or cream does child usually uses	2.6245	( 1.1431 , 6.0255 )	0.0229	4983
rs17620991_num	B3f: Star system child's sun block or cream have	0.9507	( 0.7011 , 1.2892 )	0.7448	836
rs17620991_num	B3h: Frequency that mother applies sun lotion to child	0.9149	( 0.7667 , 1.0917 )	0.3237	4993
rs17620991_num	Child badly burnt ever up to age 8	1.1572	( 0.9039 , 1.4815 )	0.2468	4797
rs17620991_num	Log of total moles	-0.0227	( -0.1170 , 0.0715 )	0.6361	2659
rs17620991_num	Total moles	-0.0603	( -0.2809 , 0.1603 )	0.5921	2659
rs17625382_num	B1iii: At 8 years old child was badly sunburnt	0.8687	( 0.6023 , 1.2530 )	0.4514	5072
rs17625382_num	B23b6/B22b7: Respondent has changed / is trying to change their tan/skin colour	1.2587	( 1.0157 , 1.5599 )	0.0355	3941
rs17625382_num	B2a3: At 8 years old number of days child was out in the sun for 4+ hours	1.1695	( 0.9153 , 1.4944 )	0.2106	4669
rs17625382_num	B3a: Child normally wears hat whilst out in the sun	1.0418	( 0.8367 , 1.2970 )	0.7145	5021
rs17625382_num	B3b: Child normally wears something to keep skin covered whilst out in the sun	0.908	( 0.6420 , 1.2841 )	0.5852	5010
rs17625382_num	B3c: Child normally uses sun block or cream whilst out in the sun	1.1916	( 0.7323 , 1.9388 )	0.4804	5029
rs17625382_num	B3d: Child normally avoids midday sun whilst out in the sun	0.9848	( 0.8168 , 1.1873 )	0.8722	5011
rs17625382_num	B3e: Factor of skin block or cream does child usually uses	1.016	( 0.6123 , 1.6860 )	0.951	4904
rs17625382_num	B3f: Star system child's sun block or cream have	0.9489	( 0.7248 , 1.2424 )	0.703	826
rs17625382_num	B3h: Frequency that mother applies sun lotion to child	0.9076	( 0.7687 , 1.0715 )	0.2523	4915
rs17625382_num	Child badly burnt ever up to age 8	1.0292	( 0.8140 , 1.3011 )	0.8102	4716
rs17625382_num	Log of total moles	-0.0052	( -0.0909 , 0.0804 )	0.9048	2628
rs17625382_num	Total moles	-0.0629	( -0.2712 , 0.1454 )	0.5542	2628
rs17725255_num	B1iii: At 8 years old child was badly sunburnt	1.0467	( 0.6565 , 1.6689 )	0.8479	5159
rs17725255_num	B23b6/B22b7: Respondent has changed / is trying to change their tan/skin colour	1.1544	( 0.8922 , 1.4937 )	0.2746	4007
rs17725255_num	B2a3: At 8 years old number of days child was out in the sun for 4+ hours	1.2365	( 0.9259 , 1.6513 )	0.1503	4746
rs17725255_num	B3a: Child normally wears hat whilst out in the sun	0.9385	( 0.7110 , 1.2388 )	0.6542	5106
rs17725255_num	B3b: Child normally wears something to keep skin covered whilst out in the sun	1.2327	( 0.8398 , 1.8095 )	0.2854	5095
rs17725255_num	B3c: Child normally uses sun block or cream whilst out in the sun	0.5232	( 0.2284 , 1.1985 )	0.1256	5114
rs17725255_num	B3d: Child normally avoids midday sun whilst out in the sun	0.9347	( 0.7404 , 1.1800 )	0.57	5096
rs17725255_num	B3e: Factor of skin block or cream does child usually uses	0.851	( 0.4395 , 1.6475 )	0.6321	4986
rs17725255_num	B3f: Star system child's sun block or cream have	1.0525	( 0.7565 , 1.4643 )	0.7613	838
rs17725255_num	B3h: Frequency that mother applies sun lotion to child	0.9235	( 0.7538 , 1.1313 )	0.442	4997
rs17725255_num	Child badly burnt ever up to age 8	1.0971	( 0.8190 , 1.4697 )	0.5344	4800
rs17725255_num	Log of total moles	-0.0508	( -0.1560 , 0.0544 )	0.3437	2660
rs17725255_num	Total moles	-0.1503	( -0.4113 , 0.1107 )	0.259	2660
rs1789891_num	B1iii: At 8 years old child was badly sunburnt	0.7227	( 0.4618 , 1.1312 )	0.1554	5159
rs1789891_num	B23b6/B22b7: Respondent has changed / is trying to change their tan/skin colour	1.0038	( 0.8115 , 1.2417 )	0.9723	4007
rs1789891_num	B2a3: At 8 years old number of days child was out in the sun for 4+ hours	0.8889	( 0.6814 , 1.1596 )	0.3853	4746
rs1789891_num	B3a: Child normally wears hat whilst out in the sun	1.0127	( 0.7981 , 1.2849 )	0.9172	5106
rs1789891_num	B3b: Child normally wears something to keep skin covered whilst out in the sun	0.9645	( 0.6733 , 1.3815 )	0.8435	5095
rs1789891_num	B3c: Child normally uses sun block or cream whilst out in the sun	1.0511	( 0.5983 , 1.8465 )	0.8623	5114
rs1789891_num	B3d: Child normally avoids midday sun whilst out in the sun	1.0787	( 0.8799 , 1.3223 )	0.4661	5096
rs1789891_num	B3e: Factor of skin block or cream does child usually uses	0.9235	( 0.5408 , 1.5769 )	0.7706	4986
rs1789891_num	B3f: Star system child's sun block or cream have	1.0207	( 0.7649 , 1.3620 )	0.8895	838
rs1789891_num	B3h: Frequency that mother applies sun lotion to child	0.9638	( 0.8117 , 1.1443 )	0.6735	4997
rs1789891_num	Child badly burnt ever up to age 8	1.1917	( 0.9404 , 1.5103 )	0.1467	4800
rs1789891_num	Log of total moles	0.0361	( -0.0553 , 0.1275 )	0.4386	2660
rs1789891_num	Total moles	0.0053	( -0.2120 , 0.2226 )	0.962	2660
rs1793257_num	B1iii: At 8 years old child was badly sunburnt	0.9112	( 0.4020 , 2.0651 )	0.8236	5159
rs1793257_num	B23b6/B22b7: Respondent has changed / is trying to change their tan/skin colour	1.2672	( 0.8770 , 1.8309 )	0.2072	4007
rs1793257_num	B2a3: At 8 years old number of days child was out in the sun for 4+ hours	0.8293	( 0.5119 , 1.3432 )	0.4468	4746
rs1793257_num	B3a: Child normally wears hat whilst out in the sun	0.9526	( 0.6089 , 1.4903 )	0.8317	5106
rs1793257_num	B3b: Child normally wears something to keep skin covered whilst out in the sun	0.8131	( 0.4288 , 1.5418 )	0.5263	5095
rs1793257_num	B3c: Child normally uses sun block or cream whilst out in the sun	1.7619	( 0.4326 , 7.1762 )	0.4292	5114
rs1793257_num	B3d: Child normally avoids midday sun whilst out in the sun	1.0888	( 0.7319 , 1.6198 )	0.6746	5096
rs1793257_num	B3e: Factor of skin block or cream does child usually uses	0.4552	( 0.2204 , 0.9400 )	0.0334	4986
rs1793257_num	B3f: Star system child's sun block or cream have	1.2232	( 0.6950 , 2.1529 )	0.4848	838
rs1793257_num	B3h: Frequency that mother applies sun lotion to child	0.7286	( 0.5401 , 0.9830 )	0.0382	4997
rs1793257_num	Child badly burnt ever up to age 8	0.9484	( 0.5870 , 1.5323 )	0.8286	4800
rs1793257_num	Log of total moles	-0.1194	( -0.2897 , 0.0508 )	0.1691	2660
rs1793257_num	Total moles	-0.2978	( -0.6609 , 0.0652 )	0.1079	2660
rs181048070_num	B1iii: At 8 years old child was badly sunburnt	1.7344	( 0.8031 , 3.7459 )	0.161	5102
rs181048070_num	B23b6/B22b7: Respondent has changed / is trying to change their tan/skin colour	1.2557	( 0.7870 , 2.0033 )	0.3395	3957
rs181048070_num	B2a3: At 8 years old number of days child was out in the sun for 4+ hours	0.9693	( 0.5104 , 1.8405 )	0.924	4692
rs181048070_num	B3a: Child normally wears hat whilst out in the sun	0.66	( 0.4043 , 1.0775 )	0.0966	5050
rs181048070_num	B3b: Child normally wears something to keep skin covered whilst out in the sun	0.8966	( 0.3949 , 2.0356 )	0.7942	5039
rs181048070_num	B3c: Child normally uses sun block or cream whilst out in the sun	1.1903	( 0.2923 , 4.8473 )	0.8079	5058
rs181048070_num	B3d: Child normally avoids midday sun whilst out in the sun	1.1673	( 0.6993 , 1.9485 )	0.554	5040
rs181048070_num	B3e: Factor of skin block or cream does child usually uses	0.5498	( 0.1987 , 1.5212 )	0.2493	4930
rs181048070_num	B3f: Star system child's sun block or cream have	0.6895	( 0.3640 , 1.3059 )	0.2539	828
rs181048070_num	B3h: Frequency that mother applies sun lotion to child	0.8358	( 0.5665 , 1.2331 )	0.3659	4942
rs181048070_num	Child badly burnt ever up to age 8	0.9766	( 0.5413 , 1.7620 )	0.9373	4749
rs181048070_num	Log of total moles	-0.3065	( -0.5344 , -0.0787 )	0.0084	2629
rs181048070_num	Total moles	-0.5839	( -1.0383 , -0.1295 )	0.0118	2629
rs1864982_num	B1iii: At 8 years old child was badly sunburnt	1.2228	( 0.8179 , 1.8279 )	0.3269	5159
rs1864982_num	B23b6/B22b7: Respondent has changed / is trying to change their tan/skin colour	1.0779	( 0.8624 , 1.3471 )	0.5099	4007
rs1864982_num	B2a3: At 8 years old number of days child was out in the sun for 4+ hours	0.7857	( 0.6005 , 1.0281 )	0.0788	4746
rs1864982_num	B3a: Child normally wears hat whilst out in the sun	0.8005	( 0.6314 , 1.0150 )	0.0662	5106
rs1864982_num	B3b: Child normally wears something to keep skin covered whilst out in the sun	0.9065	( 0.6231 , 1.3188 )	0.6076	5095
rs1864982_num	B3c: Child normally uses sun block or cream whilst out in the sun	1.0574	( 0.5748 , 1.9450 )	0.8576	5114
rs1864982_num	B3d: Child normally avoids midday sun whilst out in the sun	1.1694	( 0.9345 , 1.4632 )	0.1713	5096
rs1864982_num	B3e: Factor of skin block or cream does child usually uses	1.3719	( 0.7091 , 2.6543 )	0.3477	4986
rs1864982_num	B3f: Star system child's sun block or cream have	0.9144	( 0.6901 , 1.2115 )	0.5328	838
rs1864982_num	B3h: Frequency that mother applies sun lotion to child	0.9659	( 0.8040 , 1.1604 )	0.7108	4997
rs1864982_num	Child badly burnt ever up to age 8	1.0971	( 0.8463 , 1.4224 )	0.484	4800
rs1864982_num	Log of total moles	-0.0112	( -0.1093 , 0.0870 )	0.8232	2660
rs1864982_num	Total moles	-0.0076	( -0.2397 , 0.2245 )	0.9488	2660
rs1874252_num	B1iii: At 8 years old child was badly sunburnt	1.0568	( 0.7656 , 1.4587 )	0.7369	5159
rs1874252_num	B23b6/B22b7: Respondent has changed / is trying to change their tan/skin colour	1.1235	( 0.9432 , 1.3382 )	0.1919	4007
rs1874252_num	B2a3: At 8 years old number of days child was out in the sun for 4+ hours	0.8624	( 0.6919 , 1.0750 )	0.1881	4746
rs1874252_num	B3a: Child normally wears hat whilst out in the sun	1.0201	( 0.8455 , 1.2307 )	0.8353	5106
rs1874252_num	B3b: Child normally wears something to keep skin covered whilst out in the sun	0.8492	( 0.6329 , 1.1394 )	0.2758	5095
rs1874252_num	B3c: Child normally uses sun block or cream whilst out in the sun	1.0306	( 0.6658 , 1.5951 )	0.8925	5114
rs1874252_num	B3d: Child normally avoids midday sun whilst out in the sun	1.073	( 0.9181 , 1.2541 )	0.3756	5096
rs1874252_num	B3e: Factor of skin block or cream does child usually uses	0.9855	( 0.6388 , 1.5204 )	0.9475	4986
rs1874252_num	B3f: Star system child's sun block or cream have	0.9442	( 0.7527 , 1.1844 )	0.6196	838
rs1874252_num	B3h: Frequency that mother applies sun lotion to child	0.8442	( 0.7336 , 0.9716 )	0.0182	4997
rs1874252_num	Child badly burnt ever up to age 8	1.253	( 1.0216 , 1.5368 )	0.0304	4800
rs1874252_num	Log of total moles	-0.0403	( -0.1134 , 0.0329 )	0.2803	2660
rs1874252_num	Total moles	-0.0777	( -0.2534 , 0.0979 )	0.3858	2660
rs1896857_num	B1iii: At 8 years old child was badly sunburnt	0.9286	( 0.6844 , 1.2601 )	0.6344	5155
rs1896857_num	B23b6/B22b7: Respondent has changed / is trying to change their tan/skin colour	1.1152	( 0.9448 , 1.3163 )	0.1975	4001
rs1896857_num	B2a3: At 8 years old number of days child was out in the sun for 4+ hours	0.9664	( 0.7847 , 1.1903 )	0.7481	4742
rs1896857_num	B3a: Child normally wears hat whilst out in the sun	1.0566	( 0.8818 , 1.2662 )	0.5507	5102
rs1896857_num	B3b: Child normally wears something to keep skin covered whilst out in the sun	0.9017	( 0.6812 , 1.1936 )	0.4696	5091
rs1896857_num	B3c: Child normally uses sun block or cream whilst out in the sun	1.0768	( 0.7068 , 1.6405 )	0.7304	5110
rs1896857_num	B3d: Child normally avoids midday sun whilst out in the sun	1.0981	( 0.9449 , 1.2761 )	0.2223	5092
rs1896857_num	B3e: Factor of skin block or cream does child usually uses	0.9038	( 0.5925 , 1.3786 )	0.6386	4983
rs1896857_num	B3f: Star system child's sun block or cream have	1.1044	( 0.8874 , 1.3744 )	0.3735	838
rs1896857_num	B3h: Frequency that mother applies sun lotion to child	1.0514	( 0.9217 , 1.1994 )	0.4559	4993
rs1896857_num	Child badly burnt ever up to age 8	0.9009	( 0.7467 , 1.0869 )	0.2757	4794
rs1896857_num	Log of total moles	-0.0219	( -0.0922 , 0.0485 )	0.5423	2655
rs1896857_num	Total moles	-0.0435	( -0.2115 , 0.1246 )	0.6121	2655
rs1937020_num	B1iii: At 8 years old child was badly sunburnt	0.9094	( 0.6623 , 1.2487 )	0.5572	5159
rs1937020_num	B23b6/B22b7: Respondent has changed / is trying to change their tan/skin colour	0.9299	( 0.7856 , 1.1008 )	0.3986	4007
rs1937020_num	B2a3: At 8 years old number of days child was out in the sun for 4+ hours	1.0524	( 0.8498 , 1.3033 )	0.6396	4746
rs1937020_num	B3a: Child normally wears hat whilst out in the sun	1.1573	( 0.9607 , 1.3942 )	0.124	5106
rs1937020_num	B3b: Child normally wears something to keep skin covered whilst out in the sun	1.3821	( 1.0490 , 1.8211 )	0.0215	5095
rs1937020_num	B3c: Child normally uses sun block or cream whilst out in the sun	1.1636	( 0.7542 , 1.7950 )	0.4934	5114
rs1937020_num	B3d: Child normally avoids midday sun whilst out in the sun	0.9592	( 0.8180 , 1.1246 )	0.6075	5096
rs1937020_num	B3e: Factor of skin block or cream does child usually uses	1.1207	( 0.7323 , 1.7150 )	0.5998	4986
rs1937020_num	B3f: Star system child's sun block or cream have	1.046	( 0.8273 , 1.3224 )	0.7073	838
rs1937020_num	B3h: Frequency that mother applies sun lotion to child	1.0952	( 0.9561 , 1.2546 )	0.1894	4997
rs1937020_num	Child badly burnt ever up to age 8	1.1471	( 0.9373 , 1.4038 )	0.183	4800
rs1937020_num	Log of total moles	0.0532	( -0.0193 , 0.1258 )	0.1502	2660
rs1937020_num	Total moles	0.0637	( -0.1073 , 0.2347 )	0.4651	2660
rs195204_num	B1iii: At 8 years old child was badly sunburnt	1.0764	( 0.7591 , 1.5264 )	0.6794	5159
rs195204_num	B23b6/B22b7: Respondent has changed / is trying to change their tan/skin colour	1.1464	( 0.9500 , 1.3835 )	0.1542	4007
rs195204_num	B2a3: At 8 years old number of days child was out in the sun for 4+ hours	1.0419	( 0.8295 , 1.3087 )	0.7241	4746
rs195204_num	B3a: Child normally wears hat whilst out in the sun	1.0112	( 0.8263 , 1.2374 )	0.9139	5106
rs195204_num	B3b: Child normally wears something to keep skin covered whilst out in the sun	0.9764	( 0.7162 , 1.3312 )	0.8801	5095
rs195204_num	B3c: Child normally uses sun block or cream whilst out in the sun	0.8397	( 0.5113 , 1.3790 )	0.49	5114
rs195204_num	B3d: Child normally avoids midday sun whilst out in the sun	1.008	( 0.8511 , 1.1938 )	0.9262	5096
rs195204_num	B3e: Factor of skin block or cream does child usually uses	0.9475	( 0.5924 , 1.5155 )	0.8219	4986
rs195204_num	B3f: Star system child's sun block or cream have	0.8885	( 0.6921 , 1.1406 )	0.3535	838
rs195204_num	B3h: Frequency that mother applies sun lotion to child	1.0554	( 0.9123 , 1.2209 )	0.4686	4997
rs195204_num	Child badly burnt ever up to age 8	0.9298	( 0.7551 , 1.1449 )	0.4931	4800
rs195204_num	Log of total moles	-0.0682	( -0.1455 , 0.0090 )	0.0834	2660
rs195204_num	Total moles	-0.0537	( -0.2397 , 0.1324 )	0.5718	2660
rs2043090_num	B1iii: At 8 years old child was badly sunburnt	1.0743	( 0.4986 , 2.3147 )	0.8548	5065
rs2043090_num	B23b6/B22b7: Respondent has changed / is trying to change their tan/skin colour	0.8348	( 0.5749 , 1.2122 )	0.3427	3935
rs2043090_num	B2a3: At 8 years old number of days child was out in the sun for 4+ hours	1.3142	( 0.8401 , 2.0560 )	0.2314	4661
rs2043090_num	B3a: Child normally wears hat whilst out in the sun	0.9155	( 0.5833 , 1.4368 )	0.701	5015
rs2043090_num	B3b: Child normally wears something to keep skin covered whilst out in the sun	1.2394	( 0.6842 , 2.2450 )	0.479	5004
rs2043090_num	B3c: Child normally uses sun block or cream whilst out in the sun	2.0828	( 0.9915 , 4.3753 )	0.0527	5022
rs2043090_num	B3d: Child normally avoids midday sun whilst out in the sun	0.6763	( 0.4443 , 1.0293 )	0.0679	5005
rs2043090_num	B3e: Factor of skin block or cream does child usually uses	0.4872	( 0.1188 , 1.9976 )	0.3179	4898
rs2043090_num	B3f: Star system child's sun block or cream have	1.2018	( 0.7269 , 1.9870 )	0.4736	827
rs2043090_num	B3h: Frequency that mother applies sun lotion to child	0.9674	( 0.7019 , 1.3331 )	0.8393	4909
rs2043090_num	Child badly burnt ever up to age 8	0.9364	( 0.6008 , 1.4594 )	0.7715	4711
rs2043090_num	Log of total moles	0.0091	( -0.1595 , 0.1777 )	0.9159	2608
rs2043090_num	Total moles	0.1632	( -0.2203 , 0.5468 )	0.4041	2608
rs2059696_num	B1iii: At 8 years old child was badly sunburnt	1.287	( 0.9393 , 1.7634 )	0.1163	4948
rs2059696_num	B23b6/B22b7: Respondent has changed / is trying to change their tan/skin colour	0.8761	( 0.7342 , 1.0454 )	0.1422	3851
rs2059696_num	B2a3: At 8 years old number of days child was out in the sun for 4+ hours	0.9056	( 0.7297 , 1.1239 )	0.3681	4551
rs2059696_num	B3a: Child normally wears hat whilst out in the sun	1.2854	( 1.0504 , 1.5730 )	0.0148	4897
rs2059696_num	B3b: Child normally wears something to keep skin covered whilst out in the sun	0.9542	( 0.7147 , 1.2741 )	0.7507	4887
rs2059696_num	B3c: Child normally uses sun block or cream whilst out in the sun	1.6488	( 0.9907 , 2.7440 )	0.0544	4905
rs2059696_num	B3d: Child normally avoids midday sun whilst out in the sun	1.0435	( 0.8873 , 1.2273 )	0.6066	4888
rs2059696_num	B3e: Factor of skin block or cream does child usually uses	1.0835	( 0.6963 , 1.6858 )	0.7223	4779
rs2059696_num	B3f: Star system child's sun block or cream have	1.011	( 0.8011 , 1.2760 )	0.9265	803
rs2059696_num	B3h: Frequency that mother applies sun lotion to child	1.0057	( 0.8740 , 1.1572 )	0.9369	4792
rs2059696_num	Child badly burnt ever up to age 8	1.0352	( 0.8471 , 1.2651 )	0.7353	4607
rs2059696_num	Log of total moles	0.0444	( -0.0303 , 0.1191 )	0.2436	2566
rs2059696_num	Total moles	0.0457	( -0.1324 , 0.2239 )	0.6149	2566
rs2073478_num	B1iii: At 8 years old child was badly sunburnt	1.4438	( 1.0745 , 1.9400 )	0.0148	5159
rs2073478_num	B23b6/B22b7: Respondent has changed / is trying to change their tan/skin colour	1.0378	( 0.8857 , 1.2161 )	0.6461	4007
rs2073478_num	B2a3: At 8 years old number of days child was out in the sun for 4+ hours	0.9948	( 0.8131 , 1.2171 )	0.9592	4746
rs2073478_num	B3a: Child normally wears hat whilst out in the sun	1.0371	( 0.8680 , 1.2391 )	0.6885	5106
rs2073478_num	B3b: Child normally wears something to keep skin covered whilst out in the sun	1.1454	( 0.8719 , 1.5047 )	0.3294	5095
rs2073478_num	B3c: Child normally uses sun block or cream whilst out in the sun	0.7065	( 0.4697 , 1.0626 )	0.0952	5114
rs2073478_num	B3d: Child normally avoids midday sun whilst out in the sun	1.0697	( 0.9216 , 1.2416 )	0.3756	5096
rs2073478_num	B3e: Factor of skin block or cream does child usually uses	0.8444	( 0.5662 , 1.2592 )	0.4068	4986
rs2073478_num	B3f: Star system child's sun block or cream have	1.0196	( 0.8212 , 1.2659 )	0.8606	838
rs2073478_num	B3h: Frequency that mother applies sun lotion to child	0.9567	( 0.8412 , 1.0881 )	0.5003	4997
rs2073478_num	Child badly burnt ever up to age 8	0.9463	( 0.7862 , 1.1390 )	0.5596	4800
rs2073478_num	Log of total moles	0.0183	( -0.0497 , 0.0864 )	0.597	2660
rs2073478_num	Total moles	0.0278	( -0.1337 , 0.1893 )	0.7362	2660
rs2140418_num	B1iii: At 8 years old child was badly sunburnt	0.6881	( 0.4894 , 0.9675 )	0.0315	5159
rs2140418_num	B23b6/B22b7: Respondent has changed / is trying to change their tan/skin colour	0.9386	( 0.7695 , 1.1449 )	0.5318	4007
rs2140418_num	B2a3: At 8 years old number of days child was out in the sun for 4+ hours	0.8762	( 0.6738 , 1.1394 )	0.3241	4746
rs2140418_num	B3a: Child normally wears hat whilst out in the sun	0.8342	( 0.6604 , 1.0537 )	0.1283	5106
rs2140418_num	B3b: Child normally wears something to keep skin covered whilst out in the sun	1.0131	( 0.7242 , 1.4173 )	0.9395	5095
rs2140418_num	B3c: Child normally uses sun block or cream whilst out in the sun	0.7335	( 0.4142 , 1.2989 )	0.2878	5114
rs2140418_num	B3d: Child normally avoids midday sun whilst out in the sun	1.1424	( 0.9553 , 1.3663 )	0.1447	5096
rs2140418_num	B3e: Factor of skin block or cream does child usually uses	1.2533	( 0.7782 , 2.0184 )	0.3532	4986
rs2140418_num	B3f: Star system child's sun block or cream have	1.0255	( 0.7761 , 1.3549 )	0.8597	838
rs2140418_num	B3h: Frequency that mother applies sun lotion to child	1.0028	( 0.8534 , 1.1783 )	0.9733	4997
rs2140418_num	Child badly burnt ever up to age 8	0.8522	( 0.6824 , 1.0641 )	0.1581	4800
rs2140418_num	Log of total moles	0.0043	( -0.0803 , 0.0888 )	0.9214	2660
rs2140418_num	Total moles	0.0123	( -0.1885 , 0.2131 )	0.9048	2660
rs2154294_num	B1iii: At 8 years old child was badly sunburnt	1.1587	( 0.8618 , 1.5579 )	0.3296	5159
rs2154294_num	B23b6/B22b7: Respondent has changed / is trying to change their tan/skin colour	1.0331	( 0.8833 , 1.2082 )	0.6837	4007
rs2154294_num	B2a3: At 8 years old number of days child was out in the sun for 4+ hours	1.0421	( 0.8547 , 1.2706 )	0.6836	4746
rs2154294_num	B3a: Child normally wears hat whilst out in the sun	0.981	( 0.8250 , 1.1665 )	0.8279	5106
rs2154294_num	B3b: Child normally wears something to keep skin covered whilst out in the sun	0.9177	( 0.7046 , 1.1952 )	0.524	5095
rs2154294_num	B3c: Child normally uses sun block or cream whilst out in the sun	0.8729	( 0.5804 , 1.3127 )	0.5137	5114
rs2154294_num	B3d: Child normally avoids midday sun whilst out in the sun	0.9912	( 0.8575 , 1.1459 )	0.9054	5096
rs2154294_num	B3e: Factor of skin block or cream does child usually uses	1.0713	( 0.7205 , 1.5930 )	0.7337	4986
rs2154294_num	B3f: Star system child's sun block or cream have	1.1155	( 0.8999 , 1.3827 )	0.3186	838
rs2154294_num	B3h: Frequency that mother applies sun lotion to child	0.855	( 0.7533 , 0.9704 )	0.0153	4997
rs2154294_num	Child badly burnt ever up to age 8	0.9853	( 0.8220 , 1.1810 )	0.8727	4800
rs2154294_num	Log of total moles	0.0372	( -0.0297 , 0.1041 )	0.2763	2660
rs2154294_num	Total moles	0.0528	( -0.1061 , 0.2117 )	0.5149	2660
rs2168784_num	B1iii: At 8 years old child was badly sunburnt	0.424	( 0.2153 , 0.8350 )	0.0131	5158
rs2168784_num	B23b6/B22b7: Respondent has changed / is trying to change their tan/skin colour	0.9351	( 0.7226 , 1.2101 )	0.6099	4006
rs2168784_num	B2a3: At 8 years old number of days child was out in the sun for 4+ hours	1.3811	( 0.9620 , 1.9828 )	0.0801	4745
rs2168784_num	B3a: Child normally wears hat whilst out in the sun	1.1746	( 0.8710 , 1.5839 )	0.2915	5105
rs2168784_num	B3b: Child normally wears something to keep skin covered whilst out in the sun	0.9412	( 0.6199 , 1.4291 )	0.7761	5094
rs2168784_num	B3c: Child normally uses sun block or cream whilst out in the sun	0.7627	( 0.4198 , 1.3859 )	0.3741	5113
rs2168784_num	B3d: Child normally avoids midday sun whilst out in the sun	0.8858	( 0.7051 , 1.1127 )	0.2972	5095
rs2168784_num	B3e: Factor of skin block or cream does child usually uses	1.0701	( 0.5500 , 2.0820 )	0.8418	4985
rs2168784_num	B3f: Star system child's sun block or cream have	0.9464	( 0.6735 , 1.3300 )	0.7512	838
rs2168784_num	B3h: Frequency that mother applies sun lotion to child	1.1117	( 0.8990 , 1.3748 )	0.3285	4996
rs2168784_num	Child badly burnt ever up to age 8	1.1001	( 0.8301 , 1.4579 )	0.5067	4799
rs2168784_num	Log of total moles	0.0252	( -0.0805 , 0.1308 )	0.6403	2659
rs2168784_num	Total moles	-0.0436	( -0.2918 , 0.2047 )	0.7308	2659
rs2253612_num	B1iii: At 8 years old child was badly sunburnt	0.9897	( 0.5949 , 1.6466 )	0.9682	5159
rs2253612_num	B23b6/B22b7: Respondent has changed / is trying to change their tan/skin colour	1.1665	( 0.9061 , 1.5018 )	0.2322	4007
rs2253612_num	B2a3: At 8 years old number of days child was out in the sun for 4+ hours	0.867	( 0.6302 , 1.1930 )	0.3809	4746
rs2253612_num	B3a: Child normally wears hat whilst out in the sun	0.9421	( 0.7037 , 1.2614 )	0.6888	5106
rs2253612_num	B3b: Child normally wears something to keep skin covered whilst out in the sun	0.9582	( 0.6163 , 1.4896 )	0.8495	5095
rs2253612_num	B3c: Child normally uses sun block or cream whilst out in the sun	1.5574	( 0.6756 , 3.5905 )	0.2985	5114
rs2253612_num	B3d: Child normally avoids midday sun whilst out in the sun	1.0183	( 0.7935 , 1.3068 )	0.8866	5096
rs2253612_num	B3e: Factor of skin block or cream does child usually uses	1.9381	( 0.7826 , 4.7996 )	0.1526	4986
rs2253612_num	B3f: Star system child's sun block or cream have	0.8925	( 0.6256 , 1.2734 )	0.5306	838
rs2253612_num	B3h: Frequency that mother applies sun lotion to child	1.0846	( 0.8699 , 1.3524 )	0.4706	4997
rs2253612_num	Child badly burnt ever up to age 8	0.856	( 0.6186 , 1.1845 )	0.3482	4800
rs2253612_num	Log of total moles	-0.0477	( -0.1613 , 0.0659 )	0.4104	2660
rs2253612_num	Total moles	-0.1267	( -0.3882 , 0.1349 )	0.3426	2660
rs2273500_num	B1iii: At 8 years old child was badly sunburnt	1.3719	( 0.8467 , 2.2226 )	0.1991	4441
rs2273500_num	B23b6/B22b7: Respondent has changed / is trying to change their tan/skin colour	1.1782	( 0.9134 , 1.5199 )	0.2068	3426
rs2273500_num	B2a3: At 8 years old number of days child was out in the sun for 4+ hours	1.0904	( 0.7723 , 1.5394 )	0.6229	4078
rs2273500_num	B3a: Child normally wears hat whilst out in the sun	0.8968	( 0.6734 , 1.1944 )	0.4562	4398
rs2273500_num	B3b: Child normally wears something to keep skin covered whilst out in the sun	1.2605	( 0.7809 , 2.0347 )	0.3433	4387
rs2273500_num	B3c: Child normally uses sun block or cream whilst out in the sun	0.7403	( 0.3974 , 1.3792 )	0.3435	4405
rs2273500_num	B3d: Child normally avoids midday sun whilst out in the sun	0.8648	( 0.6815 , 1.0974 )	0.2321	4389
rs2273500_num	B3e: Factor of skin block or cream does child usually uses	2.4227	( 0.8827 , 6.6498 )	0.0859	4288
rs2273500_num	B3f: Star system child's sun block or cream have	1.2277	( 0.8481 , 1.7772 )	0.2771	710
rs2273500_num	B3h: Frequency that mother applies sun lotion to child	1.0358	( 0.8310 , 1.2910 )	0.7545	4301
rs2273500_num	Child badly burnt ever up to age 8	1.0557	( 0.7712 , 1.4453 )	0.735	4123
rs2273500_num	Log of total moles	0.0127	( -0.1023 , 0.1278 )	0.828	2280
rs2273500_num	Total moles	-0.0599	( -0.3257 , 0.2059 )	0.6588	2280
rs2369955_num	B1iii: At 8 years old child was badly sunburnt	0.9354	( 0.6020 , 1.4532 )	0.7663	5159
rs2369955_num	B23b6/B22b7: Respondent has changed / is trying to change their tan/skin colour	0.8553	( 0.6792 , 1.0769 )	0.1836	4007
rs2369955_num	B2a3: At 8 years old number of days child was out in the sun for 4+ hours	1.1761	( 0.8844 , 1.5640 )	0.2647	4746
rs2369955_num	B3a: Child normally wears hat whilst out in the sun	0.9188	( 0.7001 , 1.2059 )	0.5416	5106
rs2369955_num	B3b: Child normally wears something to keep skin covered whilst out in the sun	0.6902	( 0.4368 , 1.0905 )	0.1121	5095
rs2369955_num	B3c: Child normally uses sun block or cream whilst out in the sun	0.5462	( 0.2506 , 1.1904 )	0.1282	5114
rs2369955_num	B3d: Child normally avoids midday sun whilst out in the sun	1.1473	( 0.9282 , 1.4182 )	0.2038	5096
rs2369955_num	B3e: Factor of skin block or cream does child usually uses	0.8397	( 0.4429 , 1.5920 )	0.5924	4986
rs2369955_num	B3f: Star system child's sun block or cream have	0.9686	( 0.6971 , 1.3458 )	0.8492	838
rs2369955_num	B3h: Frequency that mother applies sun lotion to child	0.987	( 0.8140 , 1.1968 )	0.8945	4997
rs2369955_num	Child badly burnt ever up to age 8	0.9995	( 0.7620 , 1.3111 )	0.9972	4800
rs2369955_num	Log of total moles	0.0158	( -0.0853 , 0.1168 )	0.7597	2660
rs2369955_num	Total moles	0.0844	( -0.1505 , 0.3194 )	0.4812	2660
rs237238_num	B1iii: At 8 years old child was badly sunburnt	0.7269	( 0.4358 , 1.2124 )	0.2216	5159
rs237238_num	B23b6/B22b7: Respondent has changed / is trying to change their tan/skin colour	1.1072	( 0.8050 , 1.5228 )	0.5314	4007
rs237238_num	B2a3: At 8 years old number of days child was out in the sun for 4+ hours	0.8447	( 0.5573 , 1.2804 )	0.4264	4746
rs237238_num	B3a: Child normally wears hat whilst out in the sun	1.1561	( 0.8366 , 1.5977 )	0.3794	5106
rs237238_num	B3b: Child normally wears something to keep skin covered whilst out in the sun	1.5942	( 1.0325 , 2.4614 )	0.0354	5095
rs237238_num	B3c: Child normally uses sun block or cream whilst out in the sun	1.4255	( 0.7125 , 2.8522 )	0.3164	5114
rs237238_num	B3d: Child normally avoids midday sun whilst out in the sun	0.8877	( 0.6586 , 1.1966 )	0.4343	5096
rs237238_num	B3e: Factor of skin block or cream does child usually uses	1.0303	( 0.4737 , 2.2409 )	0.94	4986
rs237238_num	B3f: Star system child's sun block or cream have	1.0004	( 0.6598 , 1.5168 )	0.9986	838
rs237238_num	B3h: Frequency that mother applies sun lotion to child	0.8418	( 0.6461 , 1.0969 )	0.2023	4997
rs237238_num	Child badly burnt ever up to age 8	0.9213	( 0.6508 , 1.3041 )	0.6437	4800
rs237238_num	Log of total moles	0.0332	( -0.1002 , 0.1667 )	0.6254	2660
rs237238_num	Total moles	0.0766	( -0.2323 , 0.3856 )	0.6268	2660
rs2377339_num	B1iii: At 8 years old child was badly sunburnt	0.5568	( 0.2827 , 1.0967 )	0.0904	5159
rs2377339_num	B23b6/B22b7: Respondent has changed / is trying to change their tan/skin colour	1.0242	( 0.7717 , 1.3593 )	0.8684	4007
rs2377339_num	B2a3: At 8 years old number of days child was out in the sun for 4+ hours	1.183	( 0.8085 , 1.7312 )	0.3869	4746
rs2377339_num	B3a: Child normally wears hat whilst out in the sun	0.7572	( 0.5683 , 1.0089 )	0.0575	5106
rs2377339_num	B3b: Child normally wears something to keep skin covered whilst out in the sun	0.7531	( 0.4924 , 1.1520 )	0.191	5095
rs2377339_num	B3c: Child normally uses sun block or cream whilst out in the sun	1.4012	( 0.6074 , 3.2323 )	0.4289	5114
rs2377339_num	B3d: Child normally avoids midday sun whilst out in the sun	0.9025	( 0.7001 , 1.1634 )	0.4286	5096
rs2377339_num	B3e: Factor of skin block or cream does child usually uses	1.7765	( 0.7162 , 4.4069 )	0.2151	4986
rs2377339_num	B3f: Star system child's sun block or cream have	1.0399	( 0.7112 , 1.5206 )	0.84	838
rs2377339_num	B3h: Frequency that mother applies sun lotion to child	0.8729	( 0.7013 , 1.0865 )	0.2237	4997
rs2377339_num	Child badly burnt ever up to age 8	1.0621	( 0.7703 , 1.4643 )	0.7133	4800
rs2377339_num	Log of total moles	0.1245	( 0.0029 , 0.2461 )	0.0448	2660
rs2377339_num	Total moles	0.321	( 0.0024 , 0.6397 )	0.0483	2660
rs2383378_num	B1iii: At 8 years old child was badly sunburnt	0.9197	( 0.6587 , 1.2841 )	0.6231	4480
rs2383378_num	B23b6/B22b7: Respondent has changed / is trying to change their tan/skin colour	1.0114	( 0.8476 , 1.2067 )	0.9002	3482
rs2383378_num	B2a3: At 8 years old number of days child was out in the sun for 4+ hours	1.2248	( 0.9869 , 1.5202 )	0.0657	4127
rs2383378_num	B3a: Child normally wears hat whilst out in the sun	0.9575	( 0.7855 , 1.1671 )	0.6671	4435
rs2383378_num	B3b: Child normally wears something to keep skin covered whilst out in the sun	0.9849	( 0.7362 , 1.3175 )	0.9183	4427
rs2383378_num	B3c: Child normally uses sun block or cream whilst out in the sun	0.6367	( 0.3853 , 1.0520 )	0.0781	4442
rs2383378_num	B3d: Child normally avoids midday sun whilst out in the sun	0.9149	( 0.7802 , 1.0727 )	0.2733	4429
rs2383378_num	B3e: Factor of skin block or cream does child usually uses	1.1968	( 0.7789 , 1.8390 )	0.4124	4331
rs2383378_num	B3f: Star system child's sun block or cream have	1.2494	( 0.9828 , 1.5882 )	0.069	714
rs2383378_num	B3h: Frequency that mother applies sun lotion to child	0.9645	( 0.8383 , 1.1097 )	0.6137	4337
rs2383378_num	Child badly burnt ever up to age 8	0.8933	( 0.7293 , 1.0941 )	0.2753	4160
rs2383378_num	Log of total moles	-0.0718	( -0.1461 , 0.0024 )	0.0579	2300
rs2383378_num	Total moles	-0.0619	( -0.2383 , 0.1144 )	0.4912	2300
rs2400954_num	B1iii: At 8 years old child was badly sunburnt	0.8419	( 0.6167 , 1.1495 )	0.2788	5137
rs2400954_num	B23b6/B22b7: Respondent has changed / is trying to change their tan/skin colour	1.0727	( 0.9129 , 1.2604 )	0.3938	3992
rs2400954_num	B2a3: At 8 years old number of days child was out in the sun for 4+ hours	0.9701	( 0.7915 , 1.1889 )	0.7698	4725
rs2400954_num	B3a: Child normally wears hat whilst out in the sun	1.1653	( 0.9701 , 1.3998 )	0.1019	5084
rs2400954_num	B3b: Child normally wears something to keep skin covered whilst out in the sun	1.3083	( 0.9864 , 1.7352 )	0.0622	5073
rs2400954_num	B3c: Child normally uses sun block or cream whilst out in the sun	0.877	( 0.5789 , 1.3286 )	0.5357	5092
rs2400954_num	B3d: Child normally avoids midday sun whilst out in the sun	0.9975	( 0.8585 , 1.1591 )	0.974	5074
rs2400954_num	B3e: Factor of skin block or cream does child usually uses	0.8557	( 0.5640 , 1.2983 )	0.4638	4964
rs2400954_num	B3f: Star system child's sun block or cream have	0.9114	( 0.7316 , 1.1355 )	0.4083	835
rs2400954_num	B3h: Frequency that mother applies sun lotion to child	0.9029	( 0.7927 , 1.0285 )	0.1243	4976
rs2400954_num	Child badly burnt ever up to age 8	1.018	( 0.8440 , 1.2279 )	0.852	4778
rs2400954_num	Log of total moles	0.0316	( -0.0372 , 0.1004 )	0.368	2650
rs2400954_num	Total moles	0.058	( -0.1066 , 0.2226 )	0.4899	2650
rs2440390_num	B1iii: At 8 years old child was badly sunburnt	1.2084	( 0.7882 , 1.8527 )	0.3852	5108
rs2440390_num	B23b6/B22b7: Respondent has changed / is trying to change their tan/skin colour	1.24	( 0.9888 , 1.5551 )	0.0626	3973
rs2440390_num	B2a3: At 8 years old number of days child was out in the sun for 4+ hours	0.8338	( 0.6247 , 1.1130 )	0.2174	4700
rs2440390_num	B3a: Child normally wears hat whilst out in the sun	0.9005	( 0.6937 , 1.1689 )	0.4309	5055
rs2440390_num	B3b: Child normally wears something to keep skin covered whilst out in the sun	0.8532	( 0.5786 , 1.2579 )	0.4228	5044
rs2440390_num	B3c: Child normally uses sun block or cream whilst out in the sun	1.2404	( 0.6229 , 2.4701 )	0.5399	5063
rs2440390_num	B3d: Child normally avoids midday sun whilst out in the sun	1.0557	( 0.8395 , 1.3277 )	0.6429	5046
rs2440390_num	B3e: Factor of skin block or cream does child usually uses	0.4725	( 0.2892 , 0.7720 )	0.0028	4935
rs2440390_num	B3f: Star system child's sun block or cream have	0.8503	( 0.6125 , 1.1805 )	0.3327	831
rs2440390_num	B3h: Frequency that mother applies sun lotion to child	0.9998	( 0.8212 , 1.2173 )	0.9983	4947
rs2440390_num	Child badly burnt ever up to age 8	0.9993	( 0.7554 , 1.3220 )	0.9962	4756
rs2440390_num	Log of total moles	0.099	( -0.0060 , 0.2040 )	0.0645	2632
rs2440390_num	Total moles	0.1244	( -0.1344 , 0.3831 )	0.3461	2632
rs2456778_num	B1iii: At 8 years old child was badly sunburnt	1.1452	( 0.7543 , 1.7385 )	0.5246	2977
rs2456778_num	B23b6/B22b7: Respondent has changed / is trying to change their tan/skin colour	0.92	( 0.7437 , 1.1382 )	0.4428	2310
rs2456778_num	B2a3: At 8 years old number of days child was out in the sun for 4+ hours	0.8661	( 0.6618 , 1.1334 )	0.2948	2734
rs2456778_num	B3a: Child normally wears hat whilst out in the sun	1.1739	( 0.9297 , 1.4822 )	0.1779	2946
rs2456778_num	B3b: Child normally wears something to keep skin covered whilst out in the sun	0.8733	( 0.5872 , 1.2989 )	0.5037	2942
rs2456778_num	B3c: Child normally uses sun block or cream whilst out in the sun	0.7089	( 0.3898 , 1.2892 )	0.2595	2950
rs2456778_num	B3d: Child normally avoids midday sun whilst out in the sun	1.1647	( 0.9600 , 1.4131 )	0.1222	2942
rs2456778_num	B3e: Factor of skin block or cream does child usually uses	0.7801	( 0.4054 , 1.5009 )	0.457	2887
rs2456778_num	B3f: Star system child's sun block or cream have	0.845	( 0.6295 , 1.1343 )	0.2622	486
rs2456778_num	B3h: Frequency that mother applies sun lotion to child	0.9985	( 0.8382 , 1.1894 )	0.9863	2873
rs2456778_num	Child badly burnt ever up to age 8	1.0925	( 0.8483 , 1.4069 )	0.4932	2772
rs2456778_num	Log of total moles	0.036	( -0.0543 , 0.1262 )	0.4343	1534
rs2456778_num	Total moles	0.1158	( -0.1066 , 0.3383 )	0.3074	1534
rs2548145_num	B1iii: At 8 years old child was badly sunburnt	0.8491	( 0.6320 , 1.1407 )	0.2773	5159
rs2548145_num	B23b6/B22b7: Respondent has changed / is trying to change their tan/skin colour	1.0188	( 0.8713 , 1.1912 )	0.8155	4007
rs2548145_num	B2a3: At 8 years old number of days child was out in the sun for 4+ hours	0.903	( 0.7407 , 1.1010 )	0.3132	4746
rs2548145_num	B3a: Child normally wears hat whilst out in the sun	1.0559	( 0.8876 , 1.2561 )	0.539	5106
rs2548145_num	B3b: Child normally wears something to keep skin covered whilst out in the sun	0.9049	( 0.6950 , 1.1782 )	0.4581	5095
rs2548145_num	B3c: Child normally uses sun block or cream whilst out in the sun	0.9869	( 0.6567 , 1.4829 )	0.9492	5114
rs2548145_num	B3d: Child normally avoids midday sun whilst out in the sun	1.0705	( 0.9261 , 1.2374 )	0.3568	5096
rs2548145_num	B3e: Factor of skin block or cream does child usually uses	0.9422	( 0.6319 , 1.4049 )	0.7701	4986
rs2548145_num	B3f: Star system child's sun block or cream have	0.9019	( 0.7307 , 1.1132 )	0.3364	838
rs2548145_num	B3h: Frequency that mother applies sun lotion to child	1.0765	( 0.9488 , 1.2213 )	0.2524	4997
rs2548145_num	Child badly burnt ever up to age 8	0.8945	( 0.7472 , 1.0709 )	0.2246	4800
rs2548145_num	Log of total moles	0.0131	( -0.0530 , 0.0793 )	0.6972	2660
rs2548145_num	Total moles	0.0587	( -0.0985 , 0.2159 )	0.4642	2660
rs2629540_num	B1iii: At 8 years old child was badly sunburnt	0.9939	( 0.7062 , 1.3988 )	0.9721	5103
rs2629540_num	B23b6/B22b7: Respondent has changed / is trying to change their tan/skin colour	0.9599	( 0.8013 , 1.1499 )	0.657	3962
rs2629540_num	B2a3: At 8 years old number of days child was out in the sun for 4+ hours	1.2575	( 1.0105 , 1.5648 )	0.04	4699
rs2629540_num	B3a: Child normally wears hat whilst out in the sun	1.0075	( 0.8234 , 1.2328 )	0.9419	5050
rs2629540_num	B3b: Child normally wears something to keep skin covered whilst out in the sun	0.8638	( 0.6279 , 1.1884 )	0.3684	5039
rs2629540_num	B3c: Child normally uses sun block or cream whilst out in the sun	0.9834	( 0.6118 , 1.5809 )	0.9451	5058
rs2629540_num	B3d: Child normally avoids midday sun whilst out in the sun	1.1426	( 0.9701 , 1.3458 )	0.1105	5040
rs2629540_num	B3e: Factor of skin block or cream does child usually uses	1.9454	( 1.2879 , 2.9386 )	0.0016	4933
rs2629540_num	B3f: Star system child's sun block or cream have	0.8526	( 0.6639 , 1.0948 )	0.2113	832
rs2629540_num	B3h: Frequency that mother applies sun lotion to child	1.1056	( 0.9568 , 1.2776 )	0.1735	4942
rs2629540_num	Child badly burnt ever up to age 8	0.8862	( 0.7218 , 1.0880 )	0.2485	4746
rs2629540_num	Log of total moles	-0.0019	( -0.0799 , 0.0762 )	0.962	2632
rs2629540_num	Total moles	0.0082	( -0.1766 , 0.1931 )	0.9303	2632
rs2734848_num	B1iii: At 8 years old child was badly sunburnt	0.8166	( 0.5671 , 1.1757 )	0.2759	5159
rs2734848_num	B23b6/B22b7: Respondent has changed / is trying to change their tan/skin colour	0.8846	( 0.7257 , 1.0781 )	0.2244	4007
rs2734848_num	B2a3: At 8 years old number of days child was out in the sun for 4+ hours	1.126	( 0.8766 , 1.4464 )	0.353	4746
rs2734848_num	B3a: Child normally wears hat whilst out in the sun	1.162	( 0.9325 , 1.4480 )	0.1812	5106
rs2734848_num	B3b: Child normally wears something to keep skin covered whilst out in the sun	1.3668	( 0.9941 , 1.8793 )	0.0544	5095
rs2734848_num	B3c: Child normally uses sun block or cream whilst out in the sun	0.6816	( 0.3702 , 1.2548 )	0.2183	5114
rs2734848_num	B3d: Child normally avoids midday sun whilst out in the sun	1.0675	( 0.8847 , 1.2881 )	0.4956	5096
rs2734848_num	B3e: Factor of skin block or cream does child usually uses	1.8668	( 1.1912 , 2.9257 )	0.0065	4986
rs2734848_num	B3f: Star system child's sun block or cream have	1.1145	( 0.8452 , 1.4697 )	0.4424	838
rs2734848_num	B3h: Frequency that mother applies sun lotion to child	1.021	( 0.8654 , 1.2045 )	0.8054	4997
rs2734848_num	Child badly burnt ever up to age 8	1.0395	( 0.8185 , 1.3202 )	0.7509	4800
rs2734848_num	Log of total moles	-0.0962	( -0.1834 , -0.0089 )	0.0307	2660
rs2734848_num	Total moles	-0.1462	( -0.3619 , 0.0695 )	0.1841	2660
rs2810114_num	B1iii: At 8 years old child was badly sunburnt	1.0998	( 0.7946 , 1.5223 )	0.5661	5159
rs2810114_num	B23b6/B22b7: Respondent has changed / is trying to change their tan/skin colour	0.9124	( 0.7636 , 1.0901 )	0.3124	4007
rs2810114_num	B2a3: At 8 years old number of days child was out in the sun for 4+ hours	0.9506	( 0.7630 , 1.1844 )	0.6515	4746
rs2810114_num	B3a: Child normally wears hat whilst out in the sun	0.8448	( 0.6982 , 1.0220 )	0.0826	5106
rs2810114_num	B3b: Child normally wears something to keep skin covered whilst out in the sun	1.0542	( 0.7811 , 1.4228 )	0.73	5095
rs2810114_num	B3c: Child normally uses sun block or cream whilst out in the sun	0.7185	( 0.4657 , 1.1083 )	0.1349	5114
rs2810114_num	B3d: Child normally avoids midday sun whilst out in the sun	0.9459	( 0.8047 , 1.1119 )	0.5003	5096
rs2810114_num	B3e: Factor of skin block or cream does child usually uses	1.0239	( 0.6534 , 1.6046 )	0.9178	4986
rs2810114_num	B3f: Star system child's sun block or cream have	1.1118	( 0.8711 , 1.4190 )	0.3944	838
rs2810114_num	B3h: Frequency that mother applies sun lotion to child	0.9376	( 0.8147 , 1.0790 )	0.3687	4997
rs2810114_num	Child badly burnt ever up to age 8	1.064	( 0.8702 , 1.3009 )	0.5456	4800
rs2810114_num	Log of total moles	-0.0429	( -0.1178 , 0.0321 )	0.2624	2660
rs2810114_num	Total moles	-0.0947	( -0.2703 , 0.0809 )	0.2906	2660
rs2817580_num	B1iii: At 8 years old child was badly sunburnt	1.0439	( 0.7686 , 1.4177 )	0.7835	5152
rs2817580_num	B23b6/B22b7: Respondent has changed / is trying to change their tan/skin colour	1.0364	( 0.8812 , 1.2190 )	0.6655	4003
rs2817580_num	B2a3: At 8 years old number of days child was out in the sun for 4+ hours	1.0131	( 0.8242 , 1.2453 )	0.9018	4741
rs2817580_num	B3a: Child normally wears hat whilst out in the sun	1.0511	( 0.8758 , 1.2614 )	0.5926	5099
rs2817580_num	B3b: Child normally wears something to keep skin covered whilst out in the sun	0.9939	( 0.7548 , 1.3086 )	0.965	5088
rs2817580_num	B3c: Child normally uses sun block or cream whilst out in the sun	1.0578	( 0.6881 , 1.6261 )	0.798	5107
rs2817580_num	B3d: Child normally avoids midday sun whilst out in the sun	1.028	( 0.8828 , 1.1972 )	0.7221	5089
rs2817580_num	B3e: Factor of skin block or cream does child usually uses	0.9993	( 0.6593 , 1.5145 )	0.9973	4980
rs2817580_num	B3f: Star system child's sun block or cream have	0.9864	( 0.7906 , 1.2308 )	0.9035	837
rs2817580_num	B3h: Frequency that mother applies sun lotion to child	1.0886	( 0.9528 , 1.2438 )	0.2118	4990
rs2817580_num	Child badly burnt ever up to age 8	1.0475	( 0.8672 , 1.2654 )	0.6301	4795
rs2817580_num	Log of total moles	-0.0228	( -0.0921 , 0.0465 )	0.5196	2658
rs2817580_num	Total moles	0.1361	( -0.0320 , 0.3041 )	0.1125	2658
rs2826659_num	B1iii: At 8 years old child was badly sunburnt	1.2283	( 0.8417 , 1.7925 )	0.2863	5159
rs2826659_num	B23b6/B22b7: Respondent has changed / is trying to change their tan/skin colour	1.1006	( 0.9064 , 1.3366 )	0.3332	4007
rs2826659_num	B2a3: At 8 years old number of days child was out in the sun for 4+ hours	0.9923	( 0.7823 , 1.2587 )	0.9493	4746
rs2826659_num	B3a: Child normally wears hat whilst out in the sun	1.1123	( 0.9056 , 1.3663 )	0.3103	5106
rs2826659_num	B3b: Child normally wears something to keep skin covered whilst out in the sun	1.2851	( 0.9530 , 1.7330 )	0.1001	5095
rs2826659_num	B3c: Child normally uses sun block or cream whilst out in the sun	1.2704	( 0.7988 , 2.0204 )	0.3121	5114
rs2826659_num	B3d: Child normally avoids midday sun whilst out in the sun	1.0523	( 0.8845 , 1.2518 )	0.5652	5096
rs2826659_num	B3e: Factor of skin block or cream does child usually uses	1.0047	( 0.6204 , 1.6271 )	0.9849	4986
rs2826659_num	B3f: Star system child's sun block or cream have	1.0742	( 0.8324 , 1.3862 )	0.5822	838
rs2826659_num	B3h: Frequency that mother applies sun lotion to child	0.9478	( 0.8118 , 1.1066 )	0.4976	4997
rs2826659_num	Child badly burnt ever up to age 8	1.1425	( 0.9114 , 1.4322 )	0.248	4800
rs2826659_num	Log of total moles	-0.0183	( -0.0979 , 0.0612 )	0.6511	2660
rs2826659_num	Total moles	-0.0361	( -0.2268 , 0.1547 )	0.7109	2660
rs2827312_num	B1iii: At 8 years old child was badly sunburnt	0.7696	( 0.5525 , 1.0719 )	0.1213	3937
rs2827312_num	B23b6/B22b7: Respondent has changed / is trying to change their tan/skin colour	1.1405	( 0.9422 , 1.3806 )	0.1773	3055
rs2827312_num	B2a3: At 8 years old number of days child was out in the sun for 4+ hours	0.9832	( 0.7684 , 1.2580 )	0.8928	3632
rs2827312_num	B3a: Child normally wears hat whilst out in the sun	1.0437	( 0.8513 , 1.2797 )	0.6806	3899
rs2827312_num	B3b: Child normally wears something to keep skin covered whilst out in the sun	0.9059	( 0.6640 , 1.2358 )	0.5328	3889
rs2827312_num	B3c: Child normally uses sun block or cream whilst out in the sun	0.7677	( 0.4789 , 1.2305 )	0.2721	3903
rs2827312_num	B3d: Child normally avoids midday sun whilst out in the sun	0.992	( 0.8351 , 1.1782 )	0.9267	3889
rs2827312_num	B3e: Factor of skin block or cream does child usually uses	0.8772	( 0.5254 , 1.4646 )	0.6165	3793
rs2827312_num	B3f: Star system child's sun block or cream have	0.9138	( 0.7096 , 1.1768 )	0.4849	639
rs2827312_num	B3h: Frequency that mother applies sun lotion to child	1.0875	( 0.9346 , 1.2653 )	0.2778	3810
rs2827312_num	Child badly burnt ever up to age 8	0.9111	( 0.7326 , 1.1332 )	0.403	3649
rs2827312_num	Log of total moles	0.0011	( -0.0785 , 0.0806 )	0.9793	2066
rs2827312_num	Total moles	0.0908	( -0.0957 , 0.2773 )	0.3398	2066
rs2836823_num	B1iii: At 8 years old child was badly sunburnt	1.144	( 0.8439 , 1.5507 )	0.3862	4966
rs2836823_num	B23b6/B22b7: Respondent has changed / is trying to change their tan/skin colour	0.9974	( 0.8494 , 1.1713 )	0.975	3860
rs2836823_num	B2a3: At 8 years old number of days child was out in the sun for 4+ hours	1.1246	( 0.9134 , 1.3845 )	0.2686	4566
rs2836823_num	B3a: Child normally wears hat whilst out in the sun	1.017	( 0.8487 , 1.2187 )	0.8549	4914
rs2836823_num	B3b: Child normally wears something to keep skin covered whilst out in the sun	0.9454	( 0.7199 , 1.2416 )	0.6865	4904
rs2836823_num	B3c: Child normally uses sun block or cream whilst out in the sun	0.9291	( 0.6101 , 1.4150 )	0.7319	4922
rs2836823_num	B3d: Child normally avoids midday sun whilst out in the sun	0.8978	( 0.7722 , 1.0437 )	0.1606	4905
rs2836823_num	B3e: Factor of skin block or cream does child usually uses	1.042	( 0.6849 , 1.5853 )	0.8476	4801
rs2836823_num	B3f: Star system child's sun block or cream have	0.9898	( 0.7938 , 1.2342 )	0.9273	800
rs2836823_num	B3h: Frequency that mother applies sun lotion to child	1.0581	( 0.9285 , 1.2058 )	0.3966	4810
rs2836823_num	Child badly burnt ever up to age 8	1.029	( 0.8538 , 1.2400 )	0.7643	4618
rs2836823_num	Log of total moles	0.0375	( -0.0304 , 0.1054 )	0.2787	2553
rs2836823_num	Total moles	0.1216	( -0.0421 , 0.2854 )	0.1454	2553
rs28583298_num	B1iii: At 8 years old child was badly sunburnt	0.9923	( 0.7256 , 1.3570 )	0.9612	4931
rs28583298_num	B23b6/B22b7: Respondent has changed / is trying to change their tan/skin colour	1.0209	( 0.8669 , 1.2022 )	0.8044	3821
rs28583298_num	B2a3: At 8 years old number of days child was out in the sun for 4+ hours	1.0904	( 0.8807 , 1.3500 )	0.4273	4539
rs28583298_num	B3a: Child normally wears hat whilst out in the sun	0.9508	( 0.7917 , 1.1419 )	0.5894	4883
rs28583298_num	B3b: Child normally wears something to keep skin covered whilst out in the sun	0.8831	( 0.6704 , 1.1633 )	0.3767	4873
rs28583298_num	B3c: Child normally uses sun block or cream whilst out in the sun	1.0181	( 0.6699 , 1.5472 )	0.9332	4890
rs28583298_num	B3d: Child normally avoids midday sun whilst out in the sun	1.0211	( 0.8769 , 1.1891 )	0.7877	4873
rs28583298_num	B3e: Factor of skin block or cream does child usually uses	0.7568	( 0.5046 , 1.1349 )	0.1777	4764
rs28583298_num	B3f: Star system child's sun block or cream have	1.3097	( 1.0352 , 1.6570 )	0.0246	791
rs28583298_num	B3h: Frequency that mother applies sun lotion to child	0.9386	( 0.8218 , 1.0721 )	0.3505	4779
rs28583298_num	Child badly burnt ever up to age 8	0.9277	( 0.7653 , 1.1245 )	0.4444	4586
rs28583298_num	Log of total moles	0.0131	( -0.0578 , 0.0840 )	0.7176	2533
rs28583298_num	Total moles	-0.0524	( -0.2186 , 0.1138 )	0.5365	2533
rs2887510_num	B1iii: At 8 years old child was badly sunburnt	0.9959	( 0.7250 , 1.3679 )	0.9795	5159
rs2887510_num	B23b6/B22b7: Respondent has changed / is trying to change their tan/skin colour	1	( 0.8456 , 1.1827 )	0.9996	4007
rs2887510_num	B2a3: At 8 years old number of days child was out in the sun for 4+ hours	0.8834	( 0.7110 , 1.0975 )	0.2627	4746
rs2887510_num	B3a: Child normally wears hat whilst out in the sun	1.1957	( 0.9962 , 1.4352 )	0.055	5106
rs2887510_num	B3b: Child normally wears something to keep skin covered whilst out in the sun	1.1953	( 0.9064 , 1.5762 )	0.2064	5095
rs2887510_num	B3c: Child normally uses sun block or cream whilst out in the sun	1.0674	( 0.6921 , 1.6460 )	0.768	5114
rs2887510_num	B3d: Child normally avoids midday sun whilst out in the sun	1.0651	( 0.9122 , 1.2436 )	0.4249	5096
rs2887510_num	B3e: Factor of skin block or cream does child usually uses	1.4272	( 0.9447 , 2.1563 )	0.0911	4986
rs2887510_num	B3f: Star system child's sun block or cream have	0.8461	( 0.6745 , 1.0613 )	0.1483	838
rs2887510_num	B3h: Frequency that mother applies sun lotion to child	1.049	( 0.9165 , 1.2007 )	0.4873	4997
rs2887510_num	Child badly burnt ever up to age 8	0.9895	( 0.8151 , 1.2012 )	0.9149	4800
rs2887510_num	Log of total moles	0.0476	( -0.0241 , 0.1193 )	0.1933	2660
rs2887510_num	Total moles	0.0819	( -0.0876 , 0.2513 )	0.3437	2660
rs29132_num	B1iii: At 8 years old child was badly sunburnt	1.6985	( 0.9940 , 2.9024 )	0.0526	5150
rs29132_num	B23b6/B22b7: Respondent has changed / is trying to change their tan/skin colour	0.8553	( 0.5879 , 1.2445 )	0.4141	3999
rs29132_num	B2a3: At 8 years old number of days child was out in the sun for 4+ hours	1.4679	( 0.8688 , 2.4800 )	0.1514	4740
rs29132_num	B3a: Child normally wears hat whilst out in the sun	1.3927	( 0.8920 , 2.1745 )	0.1451	5097
rs29132_num	B3b: Child normally wears something to keep skin covered whilst out in the sun	0.8304	( 0.4803 , 1.4357 )	0.5059	5086
rs29132_num	B3c: Child normally uses sun block or cream whilst out in the sun	1.2677	( 0.4635 , 3.4675 )	0.6441	5105
rs29132_num	B3d: Child normally avoids midday sun whilst out in the sun	1.1343	( 0.8061 , 1.5963 )	0.4696	5087
rs29132_num	B3e: Factor of skin block or cream does child usually uses	1.7884	( 0.5680 , 5.6306 )	0.3205	4977
rs29132_num	B3f: Star system child's sun block or cream have	0.6147	( 0.3932 , 0.9611 )	0.0329	835
rs29132_num	B3h: Frequency that mother applies sun lotion to child	1.1934	( 0.8839 , 1.6112 )	0.2484	4988
rs29132_num	Child badly burnt ever up to age 8	1.4991	( 1.0613 , 2.1173 )	0.0216	4790
rs29132_num	Log of total moles	0.0482	( -0.1031 , 0.1995 )	0.5319	2656
rs29132_num	Total moles	0.1432	( -0.2309 , 0.5172 )	0.4531	2656
rs3131513_num	B1iii: At 8 years old child was badly sunburnt	1.1299	( 0.8418 , 1.5166 )	0.4159	5159
rs3131513_num	B23b6/B22b7: Respondent has changed / is trying to change their tan/skin colour	0.9599	( 0.8181 , 1.1262 )	0.6154	4007
rs3131513_num	B2a3: At 8 years old number of days child was out in the sun for 4+ hours	1.0315	( 0.8439 , 1.2607 )	0.7623	4746
rs3131513_num	B3a: Child normally wears hat whilst out in the sun	0.8858	( 0.7446 , 1.0538 )	0.1711	5106
rs3131513_num	B3b: Child normally wears something to keep skin covered whilst out in the sun	0.8489	( 0.6525 , 1.1042 )	0.2221	5095
rs3131513_num	B3c: Child normally uses sun block or cream whilst out in the sun	1.1174	( 0.7370 , 1.6939 )	0.6012	5114
rs3131513_num	B3d: Child normally avoids midday sun whilst out in the sun	1.1193	( 0.9648 , 1.2985 )	0.137	5096
rs3131513_num	B3e: Factor of skin block or cream does child usually uses	1.0958	( 0.7304 , 1.6440 )	0.6584	4986
rs3131513_num	B3f: Star system child's sun block or cream have	1.0521	( 0.8468 , 1.3073 )	0.6466	838
rs3131513_num	B3h: Frequency that mother applies sun lotion to child	1.0466	( 0.9205 , 1.1899 )	0.4871	4997
rs3131513_num	Child badly burnt ever up to age 8	0.8851	( 0.7347 , 1.0664 )	0.1992	4800
rs3131513_num	Log of total moles	0.0676	( -0.0008 , 0.1359 )	0.0528	2660
rs3131513_num	Total moles	0.0558	( -0.1074 , 0.2190 )	0.503	2660
rs34684276_num	B1iii: At 8 years old child was badly sunburnt	0.9675	( 0.6992 , 1.3387 )	0.8419	4914
rs34684276_num	B23b6/B22b7: Respondent has changed / is trying to change their tan/skin colour	1.0157	( 0.8519 , 1.2110 )	0.8622	3804
rs34684276_num	B2a3: At 8 years old number of days child was out in the sun for 4+ hours	0.9441	( 0.7545 , 1.1815 )	0.6154	4521
rs34684276_num	B3a: Child normally wears hat whilst out in the sun	1.1663	( 0.9640 , 1.4110 )	0.1136	4862
rs34684276_num	B3b: Child normally wears something to keep skin covered whilst out in the sun	1.1122	( 0.8343 , 1.4826 )	0.4685	4851
rs34684276_num	B3c: Child normally uses sun block or cream whilst out in the sun	2.0637	( 1.3497 , 3.1553 )	0.0008	4870
rs34684276_num	B3d: Child normally avoids midday sun whilst out in the sun	0.9813	( 0.8336 , 1.1551 )	0.8202	4853
rs34684276_num	B3e: Factor of skin block or cream does child usually uses	0.9779	( 0.6244 , 1.5314 )	0.9222	4747
rs34684276_num	B3f: Star system child's sun block or cream have	1.0441	( 0.8211 , 1.3277 )	0.7249	789
rs34684276_num	B3h: Frequency that mother applies sun lotion to child	1.0994	( 0.9561 , 1.2641 )	0.1835	4760
rs34684276_num	Child badly burnt ever up to age 8	1.0323	( 0.8420 , 1.2657 )	0.7596	4574
rs34684276_num	Log of total moles	-0.0035	( -0.0781 , 0.0712 )	0.9278	2528
rs34684276_num	Total moles	0.0431	( -0.1333 , 0.2195 )	0.6319	2528
rs35738462_num	B1iii: At 8 years old child was badly sunburnt	0.9355	( 0.6899 , 1.2685 )	0.6678	5043
rs35738462_num	B23b6/B22b7: Respondent has changed / is trying to change their tan/skin colour	0.8666	( 0.7381 , 1.0174 )	0.0803	3920
rs35738462_num	B2a3: At 8 years old number of days child was out in the sun for 4+ hours	0.8095	( 0.6587 , 0.9948 )	0.0445	4642
rs35738462_num	B3a: Child normally wears hat whilst out in the sun	0.9193	( 0.7685 , 1.0997 )	0.3575	4991
rs35738462_num	B3b: Child normally wears something to keep skin covered whilst out in the sun	0.9066	( 0.6885 , 1.1939 )	0.4851	4981
rs35738462_num	B3c: Child normally uses sun block or cream whilst out in the sun	1.451	( 0.9651 , 2.1815 )	0.0736	4999
rs35738462_num	B3d: Child normally avoids midday sun whilst out in the sun	1.139	( 0.9808 , 1.3226 )	0.088	4981
rs35738462_num	B3e: Factor of skin block or cream does child usually uses	1.0315	( 0.6881 , 1.5461 )	0.8807	4873
rs35738462_num	B3f: Star system child's sun block or cream have	1.032	( 0.8368 , 1.2727 )	0.7684	823
rs35738462_num	B3h: Frequency that mother applies sun lotion to child	0.9417	( 0.8266 , 1.0728 )	0.3661	4884
rs35738462_num	Child badly burnt ever up to age 8	0.9592	( 0.7962 , 1.1555 )	0.6611	4692
rs35738462_num	Log of total moles	-0.0331	( -0.1013 , 0.0352 )	0.3421	2595
rs35738462_num	Total moles	-0.0745	( -0.2374 , 0.0884 )	0.3701	2595
rs35951_num	B1iii: At 8 years old child was badly sunburnt	0.7811	( 0.4991 , 1.2225 )	0.2797	5140
rs35951_num	B23b6/B22b7: Respondent has changed / is trying to change their tan/skin colour	0.9136	( 0.7314 , 1.1412 )	0.4259	3990
rs35951_num	B2a3: At 8 years old number of days child was out in the sun for 4+ hours	1.1382	( 0.8562 , 1.5130 )	0.3729	4728
rs35951_num	B3a: Child normally wears hat whilst out in the sun	0.7779	( 0.6214 , 0.9736 )	0.0283	5087
rs35951_num	B3b: Child normally wears something to keep skin covered whilst out in the sun	0.8782	( 0.6196 , 1.2448 )	0.4656	5076
rs35951_num	B3c: Child normally uses sun block or cream whilst out in the sun	1.5301	( 0.7919 , 2.9565 )	0.2057	5095
rs35951_num	B3d: Child normally avoids midday sun whilst out in the sun	1.3421	( 1.0771 , 1.6723 )	0.0088	5077
rs35951_num	B3e: Factor of skin block or cream does child usually uses	0.9345	( 0.5473 , 1.5958 )	0.8041	4967
rs35951_num	B3f: Star system child's sun block or cream have	1.4927	( 1.0859 , 2.0518 )	0.0136	838
rs35951_num	B3h: Frequency that mother applies sun lotion to child	0.9898	( 0.8314 , 1.1783 )	0.9082	4978
rs35951_num	Child badly burnt ever up to age 8	0.9449	( 0.7325 , 1.2189 )	0.6627	4782
rs35951_num	Log of total moles	-0.0045	( -0.0966 , 0.0877 )	0.9241	2648
rs35951_num	Total moles	-0.0317	( -0.2487 , 0.1853 )	0.7748	2648
rs36563_num	B1iii: At 8 years old child was badly sunburnt	0.9528	( 0.6286 , 1.4440 )	0.8196	5159
rs36563_num	B23b6/B22b7: Respondent has changed / is trying to change their tan/skin colour	0.9905	( 0.7958 , 1.2328 )	0.9319	4007
rs36563_num	B2a3: At 8 years old number of days child was out in the sun for 4+ hours	0.9262	( 0.7090 , 1.2098 )	0.5736	4746
rs36563_num	B3a: Child normally wears hat whilst out in the sun	0.922	( 0.7278 , 1.1681 )	0.5012	5106
rs36563_num	B3b: Child normally wears something to keep skin covered whilst out in the sun	1.263	( 0.8488 , 1.8795 )	0.2495	5095
rs36563_num	B3c: Child normally uses sun block or cream whilst out in the sun	0.814	( 0.4815 , 1.3762 )	0.4424	5114
rs36563_num	B3d: Child normally avoids midday sun whilst out in the sun	0.9386	( 0.7700 , 1.1441 )	0.5304	5096
rs36563_num	B3e: Factor of skin block or cream does child usually uses	0.9843	( 0.5684 , 1.7043 )	0.9549	4986
rs36563_num	B3f: Star system child's sun block or cream have	1.0763	( 0.7990 , 1.4499 )	0.6284	838
rs36563_num	B3h: Frequency that mother applies sun lotion to child	0.897	( 0.7564 , 1.0636 )	0.2111	4997
rs36563_num	Child badly burnt ever up to age 8	1.1649	( 0.9139 , 1.4850 )	0.2177	4800
rs36563_num	Log of total moles	0.0197	( -0.0741 , 0.1134 )	0.6809	2660
rs36563_num	Total moles	-0.0849	( -0.3028 , 0.1329 )	0.4448	2660
rs3738443_num	B1iii: At 8 years old child was badly sunburnt	0.827	( 0.5427 , 1.2604 )	0.377	5155
rs3738443_num	B23b6/B22b7: Respondent has changed / is trying to change their tan/skin colour	0.8514	( 0.6827 , 1.0617 )	0.1533	4005
rs3738443_num	B2a3: At 8 years old number of days child was out in the sun for 4+ hours	0.8642	( 0.6697 , 1.1150 )	0.2615	4742
rs3738443_num	B3a: Child normally wears hat whilst out in the sun	0.9895	( 0.7839 , 1.2491 )	0.9295	5102
rs3738443_num	B3b: Child normally wears something to keep skin covered whilst out in the sun	1.0601	( 0.7403 , 1.5179 )	0.7502	5091
rs3738443_num	B3c: Child normally uses sun block or cream whilst out in the sun	0.7058	( 0.4302 , 1.1580 )	0.1679	5110
rs3738443_num	B3d: Child normally avoids midday sun whilst out in the sun	0.9072	( 0.7500 , 1.0972 )	0.3155	5092
rs3738443_num	B3e: Factor of skin block or cream does child usually uses	1.1368	( 0.6510 , 1.9851 )	0.6521	4983
rs3738443_num	B3f: Star system child's sun block or cream have	1.1759	( 0.8865 , 1.5598 )	0.261	837
rs3738443_num	B3h: Frequency that mother applies sun lotion to child	0.9745	( 0.8234 , 1.1534 )	0.7641	4993
rs3738443_num	Child badly burnt ever up to age 8	0.7665	( 0.5907 , 0.9947 )	0.0455	4798
rs3738443_num	Log of total moles	0.003	( -0.0883 , 0.0943 )	0.9483	2657
rs3738443_num	Total moles	0.0627	( -0.1571 , 0.2824 )	0.5763	2657
rs3827730_num	B1iii: At 8 years old child was badly sunburnt	1.1944	( 0.8608 , 1.6574 )	0.2878	5159
rs3827730_num	B23b6/B22b7: Respondent has changed / is trying to change their tan/skin colour	1.0423	( 0.8809 , 1.2333 )	0.6291	4007
rs3827730_num	B2a3: At 8 years old number of days child was out in the sun for 4+ hours	1.0085	( 0.8169 , 1.2450 )	0.9375	4746
rs3827730_num	B3a: Child normally wears hat whilst out in the sun	1.0898	( 0.9066 , 1.3100 )	0.3598	5106
rs3827730_num	B3b: Child normally wears something to keep skin covered whilst out in the sun	1.1175	( 0.8470 , 1.4744 )	0.4322	5095
rs3827730_num	B3c: Child normally uses sun block or cream whilst out in the sun	0.995	( 0.6437 , 1.5380 )	0.982	5114
rs3827730_num	B3d: Child normally avoids midday sun whilst out in the sun	1.0741	( 0.9211 , 1.2526 )	0.3619	5096
rs3827730_num	B3e: Factor of skin block or cream does child usually uses	1.3048	( 0.8665 , 1.9649 )	0.2027	4986
rs3827730_num	B3f: Star system child's sun block or cream have	1.0135	( 0.8029 , 1.2794 )	0.91	838
rs3827730_num	B3h: Frequency that mother applies sun lotion to child	0.9638	( 0.8417 , 1.1038 )	0.5943	4997
rs3827730_num	Child badly burnt ever up to age 8	0.9451	( 0.7810 , 1.1436 )	0.5613	4800
rs3827730_num	Log of total moles	-0.0173	( -0.0882 , 0.0536 )	0.6323	2660
rs3827730_num	Total moles	0.0741	( -0.0925 , 0.2406 )	0.3834	2660
rs3930234_num	B1iii: At 8 years old child was badly sunburnt	1.2395	( 0.7797 , 1.9703 )	0.3639	4949
rs3930234_num	B23b6/B22b7: Respondent has changed / is trying to change their tan/skin colour	1.1796	( 0.9288 , 1.4982 )	0.1755	3847
rs3930234_num	B2a3: At 8 years old number of days child was out in the sun for 4+ hours	0.7626	( 0.5582 , 1.0420 )	0.0889	4555
rs3930234_num	B3a: Child normally wears hat whilst out in the sun	1.0945	( 0.8567 , 1.3982 )	0.4699	4897
rs3930234_num	B3b: Child normally wears something to keep skin covered whilst out in the sun	0.7888	( 0.5243 , 1.1869 )	0.2551	4888
rs3930234_num	B3c: Child normally uses sun block or cream whilst out in the sun	1.5882	( 0.9625 , 2.6209 )	0.0703	4905
rs3930234_num	B3d: Child normally avoids midday sun whilst out in the sun	0.8418	( 0.6753 , 1.0494 )	0.1257	4888
rs3930234_num	B3e: Factor of skin block or cream does child usually uses	0.8065	( 0.4261 , 1.5264 )	0.5088	4786
rs3930234_num	B3f: Star system child's sun block or cream have	1.0798	( 0.8047 , 1.4491 )	0.6088	801
rs3930234_num	B3h: Frequency that mother applies sun lotion to child	0.8374	( 0.6914 , 1.0141 )	0.0693	4795
rs3930234_num	Child badly burnt ever up to age 8	0.9508	( 0.7350 , 1.2299 )	0.7007	4605
rs3930234_num	Log of total moles	0.0713	( -0.0250 , 0.1676 )	0.1467	2542
rs3930234_num	Total moles	0.0951	( -0.1277 , 0.3179 )	0.4027	2542
rs410644_num	B1iii: At 8 years old child was badly sunburnt	0.9941	( 0.7209 , 1.3709 )	0.9713	4658
rs410644_num	B23b6/B22b7: Respondent has changed / is trying to change their tan/skin colour	0.9284	( 0.7854 , 1.0974 )	0.384	3623
rs410644_num	B2a3: At 8 years old number of days child was out in the sun for 4+ hours	0.8997	( 0.7302 , 1.1085 )	0.3209	4288
rs410644_num	B3a: Child normally wears hat whilst out in the sun	0.7854	( 0.6496 , 0.9495 )	0.0126	4610
rs410644_num	B3b: Child normally wears something to keep skin covered whilst out in the sun	0.9527	( 0.7209 , 1.2589 )	0.7332	4599
rs410644_num	B3c: Child normally uses sun block or cream whilst out in the sun	0.7496	( 0.4826 , 1.1642 )	0.1994	4616
rs410644_num	B3d: Child normally avoids midday sun whilst out in the sun	1.099	( 0.9428 , 1.2812 )	0.2275	4598
rs410644_num	B3e: Factor of skin block or cream does child usually uses	1.3513	( 0.8892 , 2.0536 )	0.1586	4497
rs410644_num	B3f: Star system child's sun block or cream have	1.0711	( 0.8557 , 1.3408 )	0.5487	768
rs410644_num	B3h: Frequency that mother applies sun lotion to child	1.0128	( 0.8859 , 1.1578 )	0.8527	4512
rs410644_num	Child badly burnt ever up to age 8	0.9071	( 0.7495 , 1.0979 )	0.3167	4331
rs410644_num	Log of total moles	-0.0421	( -0.1137 , 0.0295 )	0.2493	2403
rs410644_num	Total moles	-0.044	( -0.2168 , 0.1289 )	0.618	2403
rs4129566_num	B1iii: At 8 years old child was badly sunburnt	0.7051	( 0.4760 , 1.0444 )	0.0813	5146
rs4129566_num	B23b6/B22b7: Respondent has changed / is trying to change their tan/skin colour	1.2704	( 0.9943 , 1.6232 )	0.0556	3996
rs4129566_num	B2a3: At 8 years old number of days child was out in the sun for 4+ hours	1.2942	( 0.9888 , 1.6939 )	0.0604	4733
rs4129566_num	B3a: Child normally wears hat whilst out in the sun	1.0035	( 0.7772 , 1.2956 )	0.9789	5093
rs4129566_num	B3b: Child normally wears something to keep skin covered whilst out in the sun	1.2013	( 0.8334 , 1.7317 )	0.3256	5082
rs4129566_num	B3c: Child normally uses sun block or cream whilst out in the sun	1.1054	( 0.6204 , 1.9696 )	0.7339	5101
rs4129566_num	B3d: Child normally avoids midday sun whilst out in the sun	0.816	( 0.6500 , 1.0245 )	0.0799	5083
rs4129566_num	B3e: Factor of skin block or cream does child usually uses	0.7053	( 0.3627 , 1.3715 )	0.3035	4973
rs4129566_num	B3f: Star system child's sun block or cream have	1.0628	( 0.7738 , 1.4598 )	0.7066	837
rs4129566_num	B3h: Frequency that mother applies sun lotion to child	1.105	( 0.9219 , 1.3244 )	0.2802	4984
rs4129566_num	Child badly burnt ever up to age 8	0.8981	( 0.6957 , 1.1593 )	0.4092	4785
rs4129566_num	Log of total moles	0.0344	( -0.0616 , 0.1304 )	0.482	2651
rs4129566_num	Total moles	-0.0269	( -0.2570 , 0.2032 )	0.8189	2651
rs4142041_num	B1iii: At 8 years old child was badly sunburnt	0.97	( 0.7129 , 1.3197 )	0.8461	5145
rs4142041_num	B23b6/B22b7: Respondent has changed / is trying to change their tan/skin colour	1.0995	( 0.9357 , 1.2920 )	0.2493	4000
rs4142041_num	B2a3: At 8 years old number of days child was out in the sun for 4+ hours	1.1395	( 0.9244 , 1.4045 )	0.2212	4732
rs4142041_num	B3a: Child normally wears hat whilst out in the sun	1.1242	( 0.9365 , 1.3496 )	0.2089	5092
rs4142041_num	B3b: Child normally wears something to keep skin covered whilst out in the sun	0.9149	( 0.6964 , 1.2018 )	0.5227	5081
rs4142041_num	B3c: Child normally uses sun block or cream whilst out in the sun	1.1077	( 0.7188 , 1.7069 )	0.643	5100
rs4142041_num	B3d: Child normally avoids midday sun whilst out in the sun	0.9553	( 0.8224 , 1.1097 )	0.5495	5082
rs4142041_num	B3e: Factor of skin block or cream does child usually uses	0.7158	( 0.4783 , 1.0715 )	0.1043	4973
rs4142041_num	B3f: Star system child's sun block or cream have	1.0207	( 0.8190 , 1.2722 )	0.8551	836
rs4142041_num	B3h: Frequency that mother applies sun lotion to child	0.9906	( 0.8688 , 1.1295 )	0.8879	4984
rs4142041_num	Child badly burnt ever up to age 8	1.0467	( 0.8678 , 1.2625 )	0.6333	4784
rs4142041_num	Log of total moles	0.0068	( -0.0631 , 0.0768 )	0.8483	2653
rs4142041_num	Total moles	-0.0277	( -0.1934 , 0.1380 )	0.7435	2653
rs4293630_num	B1iii: At 8 years old child was badly sunburnt	0.7056	( 0.4804 , 1.0363 )	0.0754	5159
rs4293630_num	B23b6/B22b7: Respondent has changed / is trying to change their tan/skin colour	1.2153	( 0.9516 , 1.5520 )	0.1182	4007
rs4293630_num	B2a3: At 8 years old number of days child was out in the sun for 4+ hours	1.052	( 0.7922 , 1.3969 )	0.7262	4746
rs4293630_num	B3a: Child normally wears hat whilst out in the sun	0.984	( 0.7627 , 1.2695 )	0.9013	5106
rs4293630_num	B3b: Child normally wears something to keep skin covered whilst out in the sun	1.1126	( 0.7678 , 1.6121 )	0.5729	5095
rs4293630_num	B3c: Child normally uses sun block or cream whilst out in the sun	1.4827	( 0.8832 , 2.4890 )	0.1362	5114
rs4293630_num	B3d: Child normally avoids midday sun whilst out in the sun	1.063	( 0.8634 , 1.3087 )	0.565	5096
rs4293630_num	B3e: Factor of skin block or cream does child usually uses	0.1935	( 0.0611 , 0.6123 )	0.0052	4986
rs4293630_num	B3f: Star system child's sun block or cream have	0.8775	( 0.6394 , 1.2042 )	0.4183	838
rs4293630_num	B3h: Frequency that mother applies sun lotion to child	0.9187	( 0.7612 , 1.1088 )	0.377	4997
rs4293630_num	Child badly burnt ever up to age 8	1.0366	( 0.7938 , 1.3535 )	0.7919	4800
rs4293630_num	Log of total moles	0.0341	( -0.0625 , 0.1307 )	0.4887	2660
rs4293630_num	Total moles	-0.0081	( -0.2377 , 0.2215 )	0.9448	2660
rs4440177_num	B1iii: At 8 years old child was badly sunburnt	1.0645	( 0.7803 , 1.4522 )	0.6934	5159
rs4440177_num	B23b6/B22b7: Respondent has changed / is trying to change their tan/skin colour	1.1126	( 0.9446 , 1.3105 )	0.2015	4007
rs4440177_num	B2a3: At 8 years old number of days child was out in the sun for 4+ hours	1.1005	( 0.8888 , 1.3626 )	0.3798	4746
rs4440177_num	B3a: Child normally wears hat whilst out in the sun	1.1874	( 0.9814 , 1.4367 )	0.0772	5106
rs4440177_num	B3b: Child normally wears something to keep skin covered whilst out in the sun	0.9684	( 0.7324 , 1.2806 )	0.8219	5095
rs4440177_num	B3c: Child normally uses sun block or cream whilst out in the sun	0.9348	( 0.6095 , 1.4337 )	0.7573	5114
rs4440177_num	B3d: Child normally avoids midday sun whilst out in the sun	0.9142	( 0.7852 , 1.0644 )	0.248	5096
rs4440177_num	B3e: Factor of skin block or cream does child usually uses	0.851	( 0.5644 , 1.2833 )	0.4415	4986
rs4440177_num	B3f: Star system child's sun block or cream have	1.0523	( 0.8310 , 1.3327 )	0.672	838
rs4440177_num	B3h: Frequency that mother applies sun lotion to child	1.0165	( 0.8887 , 1.1627 )	0.8109	4997
rs4440177_num	Child badly burnt ever up to age 8	0.8829	( 0.7249 , 1.0753 )	0.2156	4800
rs4440177_num	Log of total moles	-0.0204	( -0.0921 , 0.0513 )	0.5772	2660
rs4440177_num	Total moles	-0.1019	( -0.2699 , 0.0661 )	0.2345	2660
rs4478858_num	B1iii: At 8 years old child was badly sunburnt	0.8682	( 0.6443 , 1.1700 )	0.3532	5159
rs4478858_num	B23b6/B22b7: Respondent has changed / is trying to change their tan/skin colour	1.0185	( 0.8679 , 1.1951 )	0.8227	4007
rs4478858_num	B2a3: At 8 years old number of days child was out in the sun for 4+ hours	0.9198	( 0.7505 , 1.1273 )	0.4205	4746
rs4478858_num	B3a: Child normally wears hat whilst out in the sun	1.0878	( 0.9119 , 1.2976 )	0.3498	5106
rs4478858_num	B3b: Child normally wears something to keep skin covered whilst out in the sun	1.1992	( 0.9188 , 1.5651 )	0.1814	5095
rs4478858_num	B3c: Child normally uses sun block or cream whilst out in the sun	1.2914	( 0.8579 , 1.9439 )	0.2204	5114
rs4478858_num	B3d: Child normally avoids midday sun whilst out in the sun	1.0873	( 0.9385 , 1.2597 )	0.265	5096
rs4478858_num	B3e: Factor of skin block or cream does child usually uses	1.3918	( 0.9322 , 2.0779 )	0.1059	4986
rs4478858_num	B3f: Star system child's sun block or cream have	0.9796	( 0.7878 , 1.2181 )	0.8529	838
rs4478858_num	B3h: Frequency that mother applies sun lotion to child	0.9889	( 0.8692 , 1.1251 )	0.8658	4997
rs4478858_num	Child badly burnt ever up to age 8	0.9184	( 0.7644 , 1.1034 )	0.3631	4800
rs4478858_num	Log of total moles	0.0118	( -0.0569 , 0.0804 )	0.7371	2660
rs4478858_num	Total moles	0.0075	( -0.1551 , 0.1702 )	0.9276	2660
rs4479806_num	B1iii: At 8 years old child was badly sunburnt	1.1685	( 0.5456 , 2.5026 )	0.6886	4466
rs4479806_num	B23b6/B22b7: Respondent has changed / is trying to change their tan/skin colour	1.2156	( 0.8204 , 1.8013 )	0.3304	3443
rs4479806_num	B2a3: At 8 years old number of days child was out in the sun for 4+ hours	1.1627	( 0.7564 , 1.7873 )	0.492	4110
rs4479806_num	B3a: Child normally wears hat whilst out in the sun	1.0527	( 0.6960 , 1.5922 )	0.8079	4421
rs4479806_num	B3b: Child normally wears something to keep skin covered whilst out in the sun	1.6338	( 0.9725 , 2.7449 )	0.0636	4413
rs4479806_num	B3c: Child normally uses sun block or cream whilst out in the sun	1.1063	( 0.4458 , 2.7454 )	0.8276	4429
rs4479806_num	B3d: Child normally avoids midday sun whilst out in the sun	1.0074	( 0.7149 , 1.4195 )	0.9665	4413
rs4479806_num	B3e: Factor of skin block or cream does child usually uses	0.2212	( 0.0309 , 1.5828 )	0.1329	4316
rs4479806_num	B3f: Star system child's sun block or cream have	0.8528	( 0.5033 , 1.4450 )	0.5539	719
rs4479806_num	B3h: Frequency that mother applies sun lotion to child	1.1542	( 0.8686 , 1.5335 )	0.3228	4323
rs4479806_num	Child badly burnt ever up to age 8	0.9991	( 0.6492 , 1.5374 )	0.9966	4146
rs4479806_num	Log of total moles	-0.1551	( -0.3161 , 0.0060 )	0.0591	2296
rs4479806_num	Total moles	-0.327	( -0.7571 , 0.1032 )	0.1362	2296
rs469339_num	B1iii: At 8 years old child was badly sunburnt	1.1264	( 0.4110 , 3.0872 )	0.817	5124
rs469339_num	B23b6/B22b7: Respondent has changed / is trying to change their tan/skin colour	1.0137	( 0.6110 , 1.6816 )	0.9581	3983
rs469339_num	B2a3: At 8 years old number of days child was out in the sun for 4+ hours	1.0651	( 0.5742 , 1.9757 )	0.8414	4714
rs469339_num	B3a: Child normally wears hat whilst out in the sun	1.1126	( 0.6517 , 1.8995 )	0.6958	5071
rs469339_num	B3b: Child normally wears something to keep skin covered whilst out in the sun	0.3199	( 0.0787 , 1.2999 )	0.1111	5060
rs469339_num	B3c: Child normally uses sun block or cream whilst out in the sun	1.5806	( 0.5671 , 4.4051 )	0.3813	5079
rs469339_num	B3d: Child normally avoids midday sun whilst out in the sun	1.1525	( 0.7437 , 1.7861 )	0.5253	5061
rs469339_num	B3e: Factor of skin block or cream does child usually uses	1.1881	( 0.3702 , 3.8125 )	0.772	4952
rs469339_num	B3f: Star system child's sun block or cream have	0.8798	( 0.3840 , 2.0156 )	0.7621	832
rs469339_num	B3h: Frequency that mother applies sun lotion to child	0.9646	( 0.6419 , 1.4493 )	0.8621	4963
rs469339_num	Child badly burnt ever up to age 8	1.2247	( 0.6413 , 2.3388 )	0.5392	4768
rs469339_num	Log of total moles	0.0514	( -0.1618 , 0.2645 )	0.6365	2644
rs469339_num	Total moles	0.1059	( -0.3778 , 0.5896 )	0.6678	2644
rs4770403_num	B1iii: At 8 years old child was badly sunburnt	1.1324	( 0.7881 , 1.6273 )	0.5013	5159
rs4770403_num	B23b6/B22b7: Respondent has changed / is trying to change their tan/skin colour	0.9072	( 0.7393 , 1.1132 )	0.351	4007
rs4770403_num	B2a3: At 8 years old number of days child was out in the sun for 4+ hours	0.8419	( 0.6621 , 1.0707 )	0.1606	4746
rs4770403_num	B3a: Child normally wears hat whilst out in the sun	1.2436	( 0.9820 , 1.5748 )	0.0704	5106
rs4770403_num	B3b: Child normally wears something to keep skin covered whilst out in the sun	1.1858	( 0.8333 , 1.6875 )	0.3437	5095
rs4770403_num	B3c: Child normally uses sun block or cream whilst out in the sun	1.0466	( 0.6209 , 1.7642 )	0.8642	5114
rs4770403_num	B3d: Child normally avoids midday sun whilst out in the sun	0.9919	( 0.8255 , 1.1918 )	0.9307	5096
rs4770403_num	B3e: Factor of skin block or cream does child usually uses	1.2704	( 0.7335 , 2.2004 )	0.393	4986
rs4770403_num	B3f: Star system child's sun block or cream have	0.9929	( 0.7591 , 1.2986 )	0.9583	838
rs4770403_num	B3h: Frequency that mother applies sun lotion to child	0.9936	( 0.8470 , 1.1657 )	0.9377	4997
rs4770403_num	Child badly burnt ever up to age 8	1.0554	( 0.8408 , 1.3248 )	0.6419	4800
rs4770403_num	Log of total moles	0.0137	( -0.0714 , 0.0989 )	0.7521	2660
rs4770403_num	Total moles	0.0038	( -0.1984 , 0.2059 )	0.9709	2660
rs4938016_num	B1iii: At 8 years old child was badly sunburnt	1.2389	( 0.9081 , 1.6902 )	0.1765	5110
rs4938016_num	B23b6/B22b7: Respondent has changed / is trying to change their tan/skin colour	1.122	( 0.9502 , 1.3248 )	0.1746	3968
rs4938016_num	B2a3: At 8 years old number of days child was out in the sun for 4+ hours	1.0505	( 0.8448 , 1.3065 )	0.6576	4702
rs4938016_num	B3a: Child normally wears hat whilst out in the sun	0.9743	( 0.8057 , 1.1781 )	0.7881	5058
rs4938016_num	B3b: Child normally wears something to keep skin covered whilst out in the sun	0.9792	( 0.7349 , 1.3048 )	0.8859	5047
rs4938016_num	B3c: Child normally uses sun block or cream whilst out in the sun	1.6855	( 1.0158 , 2.7967 )	0.0433	5066
rs4938016_num	B3d: Child normally avoids midday sun whilst out in the sun	0.9732	( 0.8310 , 1.1396 )	0.7354	5048
rs4938016_num	B3e: Factor of skin block or cream does child usually uses	0.7009	( 0.4656 , 1.0551 )	0.0886	4938
rs4938016_num	B3f: Star system child's sun block or cream have	1.0137	( 0.8026 , 1.2804 )	0.9089	832
rs4938016_num	B3h: Frequency that mother applies sun lotion to child	0.9702	( 0.8454 , 1.1133 )	0.6664	4950
rs4938016_num	Child badly burnt ever up to age 8	1.0885	( 0.8964 , 1.3217 )	0.392	4755
rs4938016_num	Log of total moles	0.0598	( -0.0124 , 0.1320 )	0.1045	2634
rs4938016_num	Total moles	0.1145	( -0.0603 , 0.2892 )	0.1993	2634
rs514341_num	B1iii: At 8 years old child was badly sunburnt	0.5485	( 0.2686 , 1.1203 )	0.0993	5159
rs514341_num	B23b6/B22b7: Respondent has changed / is trying to change their tan/skin colour	0.7922	( 0.5793 , 1.0832 )	0.1445	4007
rs514341_num	B2a3: At 8 years old number of days child was out in the sun for 4+ hours	0.7743	( 0.5531 , 1.0839 )	0.136	4746
rs514341_num	B3a: Child normally wears hat whilst out in the sun	0.9051	( 0.6620 , 1.2374 )	0.5319	5106
rs514341_num	B3b: Child normally wears something to keep skin covered whilst out in the sun	0.9769	( 0.5990 , 1.5930 )	0.9253	5095
rs514341_num	B3c: Child normally uses sun block or cream whilst out in the sun	0.7151	( 0.3688 , 1.3866 )	0.3209	5114
rs514341_num	B3d: Child normally avoids midday sun whilst out in the sun	1.2047	( 0.9021 , 1.6088 )	0.207	5096
rs514341_num	B3e: Factor of skin block or cream does child usually uses	0.9404	( 0.4522 , 1.9557 )	0.8694	4986
rs514341_num	B3f: Star system child's sun block or cream have	1.6953	( 1.1067 , 2.5971 )	0.0153	838
rs514341_num	B3h: Frequency that mother applies sun lotion to child	0.9689	( 0.7675 , 1.2232 )	0.7906	4997
rs514341_num	Child badly burnt ever up to age 8	1.088	( 0.7850 , 1.5079 )	0.6124	4800
rs514341_num	Log of total moles	-0.0167	( -0.1390 , 0.1056 )	0.7891	2660
rs514341_num	Total moles	0.0916	( -0.2080 , 0.3912 )	0.5489	2660
rs55768019_num	B1iii: At 8 years old child was badly sunburnt	1.2692	( 0.9446 , 1.7055 )	0.1137	5066
rs55768019_num	B23b6/B22b7: Respondent has changed / is trying to change their tan/skin colour	0.9665	( 0.8233 , 1.1346 )	0.6771	3942
rs55768019_num	B2a3: At 8 years old number of days child was out in the sun for 4+ hours	1.0399	( 0.8516 , 1.2700 )	0.7009	4664
rs55768019_num	B3a: Child normally wears hat whilst out in the sun	1.1544	( 0.9652 , 1.3806 )	0.1158	5014
rs55768019_num	B3b: Child normally wears something to keep skin covered whilst out in the sun	0.8929	( 0.6826 , 1.1678 )	0.4081	5004
rs55768019_num	B3c: Child normally uses sun block or cream whilst out in the sun	1.2103	( 0.7881 , 1.8589 )	0.3832	5022
rs55768019_num	B3d: Child normally avoids midday sun whilst out in the sun	0.9734	( 0.8404 , 1.1274 )	0.7189	5004
rs55768019_num	B3e: Factor of skin block or cream does child usually uses	0.7358	( 0.4924 , 1.0994 )	0.1343	4899
rs55768019_num	B3f: Star system child's sun block or cream have	0.8798	( 0.7080 , 1.0933 )	0.248	822
rs55768019_num	B3h: Frequency that mother applies sun lotion to child	0.977	( 0.8588 , 1.1113 )	0.7229	4911
rs55768019_num	Child badly burnt ever up to age 8	0.93	( 0.7737 , 1.1178 )	0.4392	4723
rs55768019_num	Log of total moles	0.023	( -0.0451 , 0.0910 )	0.5081	2607
rs55768019_num	Total moles	0.0557	( -0.1066 , 0.2181 )	0.5009	2607
rs55828312_num	B1iii: At 8 years old child was badly sunburnt	0.8612	( 0.5847 , 1.2684 )	0.4494	4821
rs55828312_num	B23b6/B22b7: Respondent has changed / is trying to change their tan/skin colour	0.9519	( 0.7786 , 1.1637 )	0.6305	3752
rs55828312_num	B2a3: At 8 years old number of days child was out in the sun for 4+ hours	0.7869	( 0.6204 , 0.9980 )	0.0481	4437
rs55828312_num	B3a: Child normally wears hat whilst out in the sun	1.0912	( 0.8677 , 1.3723 )	0.4553	4770
rs55828312_num	B3b: Child normally wears something to keep skin covered whilst out in the sun	1.1383	( 0.7999 , 1.6198 )	0.4718	4762
rs55828312_num	B3c: Child normally uses sun block or cream whilst out in the sun	0.9024	( 0.5468 , 1.4891 )	0.6877	4777
rs55828312_num	B3d: Child normally avoids midday sun whilst out in the sun	1.0925	( 0.9033 , 1.3214 )	0.3618	4762
rs55828312_num	B3e: Factor of skin block or cream does child usually uses	0.9485	( 0.5739 , 1.5675 )	0.8366	4657
rs55828312_num	B3f: Star system child's sun block or cream have	0.9371	( 0.7127 , 1.2322 )	0.6421	777
rs55828312_num	B3h: Frequency that mother applies sun lotion to child	1.1435	( 0.9662 , 1.3534 )	0.1187	4665
rs55828312_num	Child badly burnt ever up to age 8	0.951	( 0.7514 , 1.2038 )	0.6763	4493
rs55828312_num	Log of total moles	0.0027	( -0.0829 , 0.0883 )	0.9507	2503
rs55828312_num	Total moles	0.0875	( -0.1187 , 0.2937 )	0.4055	2503
rs55946907_num	B1iii: At 8 years old child was badly sunburnt	0.6335	( 0.4082 , 0.9830 )	0.0417	5152
rs55946907_num	B23b6/B22b7: Respondent has changed / is trying to change their tan/skin colour	1.0716	( 0.8093 , 1.4189 )	0.6291	4000
rs55946907_num	B2a3: At 8 years old number of days child was out in the sun for 4+ hours	0.9932	( 0.7025 , 1.4042 )	0.9694	4740
rs55946907_num	B3a: Child normally wears hat whilst out in the sun	1.1917	( 0.8920 , 1.5920 )	0.2353	5099
rs55946907_num	B3b: Child normally wears something to keep skin covered whilst out in the sun	1.0349	( 0.6564 , 1.6316 )	0.8826	5088
rs55946907_num	B3c: Child normally uses sun block or cream whilst out in the sun	1.1042	( 0.5515 , 2.2106 )	0.7796	5107
rs55946907_num	B3d: Child normally avoids midday sun whilst out in the sun	0.8823	( 0.6750 , 1.1532 )	0.3593	5089
rs55946907_num	B3e: Factor of skin block or cream does child usually uses	0.6822	( 0.2967 , 1.5690 )	0.3682	4979
rs55946907_num	B3f: Star system child's sun block or cream have	1.0582	( 0.7422 , 1.5087 )	0.7545	836
rs55946907_num	B3h: Frequency that mother applies sun lotion to child	1.0268	( 0.8232 , 1.2807 )	0.8149	4990
rs55946907_num	Child badly burnt ever up to age 8	0.666	( 0.5065 , 0.8757 )	0.0036	4792
rs55946907_num	Log of total moles	-0.0072	( -0.1259 , 0.1116 )	0.9059	2657
rs55946907_num	Total moles	-0.0435	( -0.3288 , 0.2418 )	0.7651	2657
rs56156506_num	B1iii: At 8 years old child was badly sunburnt	1.0897	( 0.7861 , 1.5105 )	0.6062	5141
rs56156506_num	B23b6/B22b7: Respondent has changed / is trying to change their tan/skin colour	1.0532	( 0.8878 , 1.2496 )	0.552	3991
rs56156506_num	B2a3: At 8 years old number of days child was out in the sun for 4+ hours	1.1461	( 0.9412 , 1.3957 )	0.1748	4730
rs56156506_num	B3a: Child normally wears hat whilst out in the sun	0.9046	( 0.7473 , 1.0952 )	0.3041	5089
rs56156506_num	B3b: Child normally wears something to keep skin covered whilst out in the sun	1.071	( 0.8185 , 1.4014 )	0.6171	5078
rs56156506_num	B3c: Child normally uses sun block or cream whilst out in the sun	0.673	( 0.3963 , 1.1428 )	0.1427	5097
rs56156506_num	B3d: Child normally avoids midday sun whilst out in the sun	1.0567	( 0.9098 , 1.2273 )	0.4703	5079
rs56156506_num	B3e: Factor of skin block or cream does child usually uses	1.1895	( 0.8108 , 1.7450 )	0.3748	4968
rs56156506_num	B3f: Star system child's sun block or cream have	0.9481	( 0.7552 , 1.1902 )	0.6458	836
rs56156506_num	B3h: Frequency that mother applies sun lotion to child	1.0542	( 0.9249 , 1.2015 )	0.4293	4979
rs56156506_num	Child badly burnt ever up to age 8	0.9736	( 0.8062 , 1.1758 )	0.7813	4783
rs56156506_num	Log of total moles	0.0584	( -0.0127 , 0.1295 )	0.1071	2651
rs56156506_num	Total moles	0.0005	( -0.1678 , 0.1689 )	0.995	2651
rs57083693_num	B1iii: At 8 years old child was badly sunburnt	1.0256	( 0.7240 , 1.4530 )	0.8867	5124
rs57083693_num	B23b6/B22b7: Respondent has changed / is trying to change their tan/skin colour	1.1464	( 0.9549 , 1.3765 )	0.143	3977
rs57083693_num	B2a3: At 8 years old number of days child was out in the sun for 4+ hours	1.1601	( 0.9080 , 1.4823 )	0.2348	4712
rs57083693_num	B3a: Child normally wears hat whilst out in the sun	1.0793	( 0.8743 , 1.3324 )	0.4778	5072
rs57083693_num	B3b: Child normally wears something to keep skin covered whilst out in the sun	0.8926	( 0.6571 , 1.2123 )	0.4669	5061
rs57083693_num	B3c: Child normally uses sun block or cream whilst out in the sun	1.0285	( 0.6322 , 1.6733 )	0.9099	5080
rs57083693_num	B3d: Child normally avoids midday sun whilst out in the sun	1.0052	( 0.8454 , 1.1952 )	0.953	5062
rs57083693_num	B3e: Factor of skin block or cream does child usually uses	1.0951	( 0.6738 , 1.7797 )	0.714	4953
rs57083693_num	B3f: Star system child's sun block or cream have	0.9854	( 0.7667 , 1.2666 )	0.9088	833
rs57083693_num	B3h: Frequency that mother applies sun lotion to child	1.0641	( 0.9135 , 1.2395 )	0.4248	4964
rs57083693_num	Child badly burnt ever up to age 8	1.0197	( 0.8214 , 1.2659 )	0.8594	4766
rs57083693_num	Log of total moles	0.0907	( 0.0109 , 0.1704 )	0.0259	2638
rs57083693_num	Total moles	0.1191	( -0.0749 , 0.3130 )	0.2289	2638
rs57126985_num	B1iii: At 8 years old child was badly sunburnt	0.6637	( 0.1627 , 2.7071 )	0.5676	5079
rs57126985_num	B23b6/B22b7: Respondent has changed / is trying to change their tan/skin colour	0.9812	( 0.5277 , 1.8246 )	0.9522	3946
rs57126985_num	B2a3: At 8 years old number of days child was out in the sun for 4+ hours	1.4582	( 0.5953 , 3.5719 )	0.4093	4672
rs57126985_num	B3a: Child normally wears hat whilst out in the sun	0.8974	( 0.4706 , 1.7114 )	0.7425	5026
rs57126985_num	B3b: Child normally wears something to keep skin covered whilst out in the sun	1.8993	( 0.4688 , 7.6947 )	0.3688	5016
rs57126985_num	B3d: Child normally avoids midday sun whilst out in the sun	0.7654	( 0.4617 , 1.2687 )	0.2998	5016
rs57126985_num	B3e: Factor of skin block or cream does child usually uses	0.8137	( 0.1982 , 3.3396 )	0.7747	4909
rs57126985_num	B3f: Star system child's sun block or cream have	1.6689	( 0.5496 , 5.0677 )	0.3661	830
rs57126985_num	B3h: Frequency that mother applies sun lotion to child	1.3557	( 0.7820 , 2.3502 )	0.2784	4918
rs57126985_num	Child badly burnt ever up to age 8	1.2188	( 0.6395 , 2.3228 )	0.5477	4729
rs57126985_num	Log of total moles	0.0576	( -0.1952 , 0.3103 )	0.6551	2618
rs57126985_num	Total moles	-0.0824	( -0.6753 , 0.5105 )	0.7852	2618
rs5754638_num	B1iii: At 8 years old child was badly sunburnt	1.109	( 0.7154 , 1.7192 )	0.6438	5040
rs5754638_num	B23b6/B22b7: Respondent has changed / is trying to change their tan/skin colour	1.0464	( 0.8297 , 1.3196 )	0.7018	3915
rs5754638_num	B2a3: At 8 years old number of days child was out in the sun for 4+ hours	0.9242	( 0.6924 , 1.2337 )	0.5929	4635
rs5754638_num	B3a: Child normally wears hat whilst out in the sun	1.0165	( 0.7819 , 1.3216 )	0.9025	4987
rs5754638_num	B3b: Child normally wears something to keep skin covered whilst out in the sun	1.2201	( 0.7941 , 1.8745 )	0.364	4976
rs5754638_num	B3c: Child normally uses sun block or cream whilst out in the sun	1.3875	( 0.6941 , 2.7738 )	0.3541	4995
rs5754638_num	B3d: Child normally avoids midday sun whilst out in the sun	1.0963	( 0.8759 , 1.3720 )	0.4221	4977
rs5754638_num	B3e: Factor of skin block or cream does child usually uses	4.8285	( 1.5255 , 15.2839 )	0.0074	4872
rs5754638_num	B3f: Star system child's sun block or cream have	0.7482	( 0.5530 , 1.0122 )	0.06	812
rs5754638_num	B3h: Frequency that mother applies sun lotion to child	1.0943	( 0.9001 , 1.3304 )	0.366	4880
rs5754638_num	Child badly burnt ever up to age 8	1.0625	( 0.8142 , 1.3865 )	0.6555	4685
rs5754638_num	Log of total moles	-0.013	( -0.1151 , 0.0890 )	0.8023	2590
rs5754638_num	Total moles	0.0209	( -0.2211 , 0.2630 )	0.8654	2590
rs5756384_num	B1iii: At 8 years old child was badly sunburnt	1.1296	( 0.8356 , 1.5272 )	0.4281	5065
rs5756384_num	B23b6/B22b7: Respondent has changed / is trying to change their tan/skin colour	0.824	( 0.7013 , 0.9683 )	0.0187	3939
rs5756384_num	B2a3: At 8 years old number of days child was out in the sun for 4+ hours	0.9761	( 0.7975 , 1.1948 )	0.8149	4658
rs5756384_num	B3a: Child normally wears hat whilst out in the sun	0.9982	( 0.8364 , 1.1914 )	0.9845	5013
rs5756384_num	B3b: Child normally wears something to keep skin covered whilst out in the sun	1.3006	( 0.9883 , 1.7115 )	0.0606	5001
rs5756384_num	B3c: Child normally uses sun block or cream whilst out in the sun	1.3922	( 0.8971 , 2.1605 )	0.14	5020
rs5756384_num	B3d: Child normally avoids midday sun whilst out in the sun	1.0576	( 0.9114 , 1.2272 )	0.461	5002
rs5756384_num	B3e: Factor of skin block or cream does child usually uses	1.0086	( 0.6727 , 1.5121 )	0.967	4895
rs5756384_num	B3f: Star system child's sun block or cream have	1.0907	( 0.8756 , 1.3587 )	0.4384	823
rs5756384_num	B3h: Frequency that mother applies sun lotion to child	1.092	( 0.9595 , 1.2428 )	0.1825	4910
rs5756384_num	Child badly burnt ever up to age 8	1.1379	( 0.9460 , 1.3688 )	0.1704	4720
rs5756384_num	Log of total moles	-0.0626	( -0.1308 , 0.0056 )	0.0721	2614
rs5756384_num	Total moles	-0.0772	( -0.2387 , 0.0843 )	0.3491	2614
rs60050811_num	B1iii: At 8 years old child was badly sunburnt	1.9366	( 0.7155 , 5.2416 )	0.1932	5028
rs60050811_num	B23b6/B22b7: Respondent has changed / is trying to change their tan/skin colour	0.876	( 0.6090 , 1.2602 )	0.4756	3899
rs60050811_num	B2a3: At 8 years old number of days child was out in the sun for 4+ hours	0.772	( 0.4500 , 1.3243 )	0.3474	4625
rs60050811_num	B3a: Child normally wears hat whilst out in the sun	1.0163	( 0.6679 , 1.5465 )	0.9397	4975
rs60050811_num	B3b: Child normally wears something to keep skin covered whilst out in the sun	1.2471	( 0.6919 , 2.2478 )	0.4626	4966
rs60050811_num	B3c: Child normally uses sun block or cream whilst out in the sun	0.7051	( 0.2218 , 2.2412 )	0.5537	4983
rs60050811_num	B3d: Child normally avoids midday sun whilst out in the sun	0.6994	( 0.4645 , 1.0530 )	0.0868	4966
rs60050811_num	B3e: Factor of skin block or cream does child usually uses	0.6865	( 0.2165 , 2.1766 )	0.5229	4859
rs60050811_num	B3f: Star system child's sun block or cream have	0.9075	( 0.5606 , 1.4690 )	0.6928	811
rs60050811_num	B3h: Frequency that mother applies sun lotion to child	0.9309	( 0.6798 , 1.2746 )	0.655	4869
rs60050811_num	Child badly burnt ever up to age 8	1.2314	( 0.7623 , 1.9891 )	0.395	4666
rs60050811_num	Log of total moles	-0.0471	( -0.2093 , 0.1151 )	0.5691	2590
rs60050811_num	Total moles	-0.2998	( -0.7273 , 0.1276 )	0.1692	2590
rs61776290_num	B1iii: At 8 years old child was badly sunburnt	1.0484	( 0.6525 , 1.6845 )	0.8451	5110
rs61776290_num	B23b6/B22b7: Respondent has changed / is trying to change their tan/skin colour	1.2344	( 0.9695 , 1.5717 )	0.0875	3963
rs61776290_num	B2a3: At 8 years old number of days child was out in the sun for 4+ hours	0.8661	( 0.6359 , 1.1797 )	0.362	4702
rs61776290_num	B3a: Child normally wears hat whilst out in the sun	0.992	( 0.7473 , 1.3168 )	0.9555	5058
rs61776290_num	B3b: Child normally wears something to keep skin covered whilst out in the sun	0.5835	( 0.4055 , 0.8395 )	0.0037	5047
rs61776290_num	B3c: Child normally uses sun block or cream whilst out in the sun	0.7971	( 0.4301 , 1.4773 )	0.4714	5066
rs61776290_num	B3d: Child normally avoids midday sun whilst out in the sun	0.9115	( 0.7239 , 1.1477 )	0.4305	5048
rs61776290_num	B3e: Factor of skin block or cream does child usually uses	1.3352	( 0.6443 , 2.7667 )	0.4368	4939
rs61776290_num	B3f: Star system child's sun block or cream have	0.7304	( 0.5149 , 1.0362 )	0.0783	825
rs61776290_num	B3h: Frequency that mother applies sun lotion to child	1.2589	( 1.0071 , 1.5736 )	0.0431	4949
rs61776290_num	Child badly burnt ever up to age 8	0.745	( 0.5360 , 1.0354 )	0.0797	4757
rs61776290_num	Log of total moles	-0.0122	( -0.1227 , 0.0983 )	0.8287	2631
rs61776290_num	Total moles	0.0211	( -0.2426 , 0.2847 )	0.8755	2631
rs62090893_num	B1iii: At 8 years old child was badly sunburnt	1.0616	( 0.5861 , 1.9231 )	0.8436	5078
rs62090893_num	B23b6/B22b7: Respondent has changed / is trying to change their tan/skin colour	1.0755	( 0.7799 , 1.4833 )	0.657	3943
rs62090893_num	B2a3: At 8 years old number of days child was out in the sun for 4+ hours	0.9142	( 0.6086 , 1.3733 )	0.6658	4670
rs62090893_num	B3a: Child normally wears hat whilst out in the sun	0.9748	( 0.6896 , 1.3779 )	0.8852	5027
rs62090893_num	B3b: Child normally wears something to keep skin covered whilst out in the sun	1.2547	( 0.7769 , 2.0264 )	0.3536	5016
rs62090893_num	B3c: Child normally uses sun block or cream whilst out in the sun	0.971	( 0.4202 , 2.2442 )	0.9452	5035
rs62090893_num	B3d: Child normally avoids midday sun whilst out in the sun	0.963	( 0.7193 , 1.2892 )	0.7998	5017
rs62090893_num	B3e: Factor of skin block or cream does child usually uses	0.5626	( 0.2057 , 1.5385 )	0.2625	4907
rs62090893_num	B3f: Star system child's sun block or cream have	1.1019	( 0.7292 , 1.6653 )	0.6449	828
rs62090893_num	B3h: Frequency that mother applies sun lotion to child	0.9427	( 0.7294 , 1.2182 )	0.6518	4919
rs62090893_num	Child badly burnt ever up to age 8	1.1534	( 0.7908 , 1.6821 )	0.4587	4724
rs62090893_num	Log of total moles	0.0407	( -0.0927 , 0.1740 )	0.5498	2617
rs62090893_num	Total moles	0.0478	( -0.2635 , 0.3591 )	0.7635	2617
rs62184315_num	B1iii: At 8 years old child was badly sunburnt	0.952	( 0.6505 , 1.3931 )	0.8	5145
rs62184315_num	B23b6/B22b7: Respondent has changed / is trying to change their tan/skin colour	1.1399	( 0.9217 , 1.4096 )	0.227	3996
rs62184315_num	B2a3: At 8 years old number of days child was out in the sun for 4+ hours	0.8841	( 0.6738 , 1.1602 )	0.3744	4732
rs62184315_num	B3a: Child normally wears hat whilst out in the sun	1.0239	( 0.8151 , 1.2862 )	0.8391	5092
rs62184315_num	B3b: Child normally wears something to keep skin covered whilst out in the sun	0.9635	( 0.6757 , 1.3738 )	0.8372	5081
rs62184315_num	B3c: Child normally uses sun block or cream whilst out in the sun	0.4652	( 0.2317 , 0.9340 )	0.0314	5100
rs62184315_num	B3d: Child normally avoids midday sun whilst out in the sun	0.9542	( 0.7858 , 1.1587 )	0.6359	5082
rs62184315_num	B3e: Factor of skin block or cream does child usually uses	0.9394	( 0.5529 , 1.5961 )	0.8172	4972
rs62184315_num	B3f: Star system child's sun block or cream have	0.8872	( 0.6701 , 1.1745 )	0.4029	835
rs62184315_num	B3h: Frequency that mother applies sun lotion to child	0.9667	( 0.8171 , 1.1437 )	0.6929	4983
rs62184315_num	Child badly burnt ever up to age 8	1.0774	( 0.8446 , 1.3745 )	0.5483	4789
rs62184315_num	Log of total moles	-0.007	( -0.0952 , 0.0811 )	0.8755	2653
rs62184315_num	Total moles	0.002	( -0.2063 , 0.2103 )	0.9852	2653
rs62191099_num	B1iii: At 8 years old child was badly sunburnt	0.8561	( 0.6010 , 1.2195 )	0.3895	4917
rs62191099_num	B23b6/B22b7: Respondent has changed / is trying to change their tan/skin colour	1.0104	( 0.8480 , 1.2039 )	0.9082	3833
rs62191099_num	B2a3: At 8 years old number of days child was out in the sun for 4+ hours	0.8705	( 0.6995 , 1.0833 )	0.214	4529
rs62191099_num	B3a: Child normally wears hat whilst out in the sun	0.8509	( 0.7006 , 1.0334 )	0.1034	4866
rs62191099_num	B3b: Child normally wears something to keep skin covered whilst out in the sun	0.7242	( 0.5449 , 0.9625 )	0.0262	4855
rs62191099_num	B3c: Child normally uses sun block or cream whilst out in the sun	0.7481	( 0.4780 , 1.1708 )	0.2041	4874
rs62191099_num	B3d: Child normally avoids midday sun whilst out in the sun	1.16	( 0.9780 , 1.3760 )	0.0883	4857
rs62191099_num	B3e: Factor of skin block or cream does child usually uses	1.2641	( 0.7880 , 2.0277 )	0.3311	4753
rs62191099_num	B3f: Star system child's sun block or cream have	0.9771	( 0.7658 , 1.2467 )	0.8523	799
rs62191099_num	B3h: Frequency that mother applies sun lotion to child	1.1634	( 1.0032 , 1.3491 )	0.0452	4766
rs62191099_num	Child badly burnt ever up to age 8	0.9829	( 0.7985 , 1.2100 )	0.871	4571
rs62191099_num	Log of total moles	-0.0655	( -0.1406 , 0.0097 )	0.0879	2531
rs62191099_num	Total moles	-0.1263	( -0.3021 , 0.0494 )	0.1588	2531
rs650662_num	B1iii: At 8 years old child was badly sunburnt	1.3558	( 1.0058 , 1.8276 )	0.0457	5123
rs650662_num	B23b6/B22b7: Respondent has changed / is trying to change their tan/skin colour	0.9447	( 0.8082 , 1.1043 )	0.4751	3983
rs650662_num	B2a3: At 8 years old number of days child was out in the sun for 4+ hours	0.9541	( 0.7830 , 1.1625 )	0.6408	4713
rs650662_num	B3a: Child normally wears hat whilst out in the sun	0.9804	( 0.8249 , 1.1653 )	0.8226	5070
rs650662_num	B3b: Child normally wears something to keep skin covered whilst out in the sun	0.8588	( 0.6603 , 1.1170 )	0.2565	5059
rs650662_num	B3c: Child normally uses sun block or cream whilst out in the sun	0.8813	( 0.5872 , 1.3229 )	0.5422	5078
rs650662_num	B3d: Child normally avoids midday sun whilst out in the sun	1.0951	( 0.9476 , 1.2656 )	0.2186	5061
rs650662_num	B3e: Factor of skin block or cream does child usually uses	0.8414	( 0.5635 , 1.2564 )	0.3985	4950
rs650662_num	B3f: Star system child's sun block or cream have	1.2	( 0.9755 , 1.4761 )	0.0844	830
rs650662_num	B3h: Frequency that mother applies sun lotion to child	1.0105	( 0.8908 , 1.1464 )	0.8706	4962
rs650662_num	Child badly burnt ever up to age 8	1.0751	( 0.8971 , 1.2883 )	0.4329	4767
rs650662_num	Log of total moles	0.0459	( -0.0200 , 0.1117 )	0.1722	2646
rs650662_num	Total moles	0.0557	( -0.1009 , 0.2123 )	0.486	2646
rs6677435_num	B1iii: At 8 years old child was badly sunburnt	0.812	( 0.3279 , 2.0111 )	0.6527	4903
rs6677435_num	B23b6/B22b7: Respondent has changed / is trying to change their tan/skin colour	1.0205	( 0.6147 , 1.6942 )	0.9374	3809
rs6677435_num	B2a3: At 8 years old number of days child was out in the sun for 4+ hours	1.7184	( 1.0140 , 2.9121 )	0.0442	4519
rs6677435_num	B3a: Child normally wears hat whilst out in the sun	0.9594	( 0.5425 , 1.6966 )	0.8866	4852
rs6677435_num	B3b: Child normally wears something to keep skin covered whilst out in the sun	1.0884	( 0.4751 , 2.4935 )	0.8412	4842
rs6677435_num	B3c: Child normally uses sun block or cream whilst out in the sun	1.6387	( 0.5853 , 4.5877 )	0.3471	4860
rs6677435_num	B3d: Child normally avoids midday sun whilst out in the sun	0.9155	( 0.5615 , 1.4926 )	0.7233	4842
rs6677435_num	B3e: Factor of skin block or cream does child usually uses	2.7921	( 1.1810 , 6.6011 )	0.0193	4743
rs6677435_num	B3f: Star system child's sun block or cream have	1.2666	( 0.6920 , 2.3184 )	0.4435	789
rs6677435_num	B3h: Frequency that mother applies sun lotion to child	0.9571	( 0.6322 , 1.4491 )	0.836	4749
rs6677435_num	Child badly burnt ever up to age 8	0.8741	( 0.5029 , 1.5194 )	0.6334	4556
rs6677435_num	Log of total moles	-0.0692	( -0.2766 , 0.1382 )	0.5128	2547
rs6677435_num	Total moles	-0.2273	( -0.7560 , 0.3015 )	0.3996	2547
rs6701037_num	B1iii: At 8 years old child was badly sunburnt	0.8626	( 0.6395 , 1.1636 )	0.3332	5159
rs6701037_num	B23b6/B22b7: Respondent has changed / is trying to change their tan/skin colour	1.1868	( 1.0157 , 1.3866 )	0.0311	4007
rs6701037_num	B2a3: At 8 years old number of days child was out in the sun for 4+ hours	1.1294	( 0.9243 , 1.3801 )	0.234	4746
rs6701037_num	B3a: Child normally wears hat whilst out in the sun	0.9217	( 0.7739 , 1.0977 )	0.3605	5106
rs6701037_num	B3b: Child normally wears something to keep skin covered whilst out in the sun	1.2747	( 0.9736 , 1.6688 )	0.0775	5095
rs6701037_num	B3c: Child normally uses sun block or cream whilst out in the sun	0.97	( 0.6449 , 1.4590 )	0.8838	5114
rs6701037_num	B3d: Child normally avoids midday sun whilst out in the sun	1.1151	( 0.9628 , 1.2915 )	0.1459	5096
rs6701037_num	B3e: Factor of skin block or cream does child usually uses	1.1769	( 0.7856 , 1.7631 )	0.4296	4986
rs6701037_num	B3f: Star system child's sun block or cream have	1.0811	( 0.8726 , 1.3394 )	0.4755	838
rs6701037_num	B3h: Frequency that mother applies sun lotion to child	0.9742	( 0.8579 , 1.1063 )	0.6873	4997
rs6701037_num	Child badly burnt ever up to age 8	0.8853	( 0.7370 , 1.0634 )	0.1927	4800
rs6701037_num	Log of total moles	0.0029	( -0.0642 , 0.0699 )	0.9331	2660
rs6701037_num	Total moles	0.0209	( -0.1379 , 0.1798 )	0.7963	2660
rs6716455_num	B1iii: At 8 years old child was badly sunburnt	1.0022	( 0.6472 , 1.5519 )	0.992	5159
rs6716455_num	B23b6/B22b7: Respondent has changed / is trying to change their tan/skin colour	1.0689	( 0.8430 , 1.3553 )	0.5824	4007
rs6716455_num	B2a3: At 8 years old number of days child was out in the sun for 4+ hours	1.0879	( 0.8176 , 1.4475 )	0.5634	4746
rs6716455_num	B3a: Child normally wears hat whilst out in the sun	0.8972	( 0.6864 , 1.1726 )	0.4269	5106
rs6716455_num	B3b: Child normally wears something to keep skin covered whilst out in the sun	0.9215	( 0.6170 , 1.3764 )	0.6898	5095
rs6716455_num	B3c: Child normally uses sun block or cream whilst out in the sun	1.3621	( 0.7918 , 2.3430 )	0.2642	5114
rs6716455_num	B3d: Child normally avoids midday sun whilst out in the sun	0.9813	( 0.7902 , 1.2186 )	0.8644	5096
rs6716455_num	B3e: Factor of skin block or cream does child usually uses	0.7618	( 0.3947 , 1.4706 )	0.4176	4986
rs6716455_num	B3f: Star system child's sun block or cream have	1.0251	( 0.7395 , 1.4209 )	0.8819	838
rs6716455_num	B3h: Frequency that mother applies sun lotion to child	1.1079	( 0.9228 , 1.3302 )	0.2719	4997
rs6716455_num	Child badly burnt ever up to age 8	1.3298	( 0.9864 , 1.7926 )	0.0615	4800
rs6716455_num	Log of total moles	-0.088	( -0.1908 , 0.0147 )	0.0932	2660
rs6716455_num	Total moles	-0.1397	( -0.3932 , 0.1139 )	0.2803	2660
rs6777876_num	B1iii: At 8 years old child was badly sunburnt	0.9323	( 0.4675 , 1.8593 )	0.8423	4102
rs6777876_num	B23b6/B22b7: Respondent has changed / is trying to change their tan/skin colour	1.0192	( 0.7132 , 1.4564 )	0.917	3221
rs6777876_num	B2a3: At 8 years old number of days child was out in the sun for 4+ hours	0.913	( 0.5875 , 1.4189 )	0.6859	3774
rs6777876_num	B3a: Child normally wears hat whilst out in the sun	1.2112	( 0.7907 , 1.8556 )	0.3785	4054
rs6777876_num	B3b: Child normally wears something to keep skin covered whilst out in the sun	1.1447	( 0.6134 , 2.1362 )	0.6711	4047
rs6777876_num	B3c: Child normally uses sun block or cream whilst out in the sun	5.282	( 0.7283 , 38.3059 )	0.0997	4061
rs6777876_num	B3d: Child normally avoids midday sun whilst out in the sun	0.717	( 0.5302 , 0.9696 )	0.0307	4045
rs6777876_num	B3e: Factor of skin block or cream does child usually uses	1.3228	( 0.4773 , 3.6658 )	0.5907	3971
rs6777876_num	B3f: Star system child's sun block or cream have	0.7274	( 0.4533 , 1.1673 )	0.1872	675
rs6777876_num	B3h: Frequency that mother applies sun lotion to child	0.8925	( 0.6739 , 1.1819 )	0.4273	3979
rs6777876_num	Child badly burnt ever up to age 8	1.0691	( 0.7092 , 1.6115 )	0.7497	3805
rs6777876_num	Log of total moles	-0.085	( -0.2457 , 0.0757 )	0.2998	2108
rs6777876_num	Total moles	0.0969	( -0.2988 , 0.4926 )	0.6313	2108
rs6782029_num	B1iii: At 8 years old child was badly sunburnt	0.9333	( 0.6606 , 1.3187 )	0.6957	5159
rs6782029_num	B23b6/B22b7: Respondent has changed / is trying to change their tan/skin colour	1.0551	( 0.8744 , 1.2731 )	0.5758	4007
rs6782029_num	B2a3: At 8 years old number of days child was out in the sun for 4+ hours	1.0887	( 0.8640 , 1.3718 )	0.4711	4746
rs6782029_num	B3a: Child normally wears hat whilst out in the sun	0.8709	( 0.7029 , 1.0791 )	0.2064	5106
rs6782029_num	B3b: Child normally wears something to keep skin covered whilst out in the sun	1.1269	( 0.8330 , 1.5246 )	0.4385	5095
rs6782029_num	B3c: Child normally uses sun block or cream whilst out in the sun	1.3115	( 0.8376 , 2.0537 )	0.2359	5114
rs6782029_num	B3d: Child normally avoids midday sun whilst out in the sun	1.2372	( 1.0489 , 1.4593 )	0.0115	5096
rs6782029_num	B3e: Factor of skin block or cream does child usually uses	1.457	( 0.9409 , 2.2561 )	0.0916	4986
rs6782029_num	B3f: Star system child's sun block or cream have	1.0476	( 0.8132 , 1.3495 )	0.7192	838
rs6782029_num	B3h: Frequency that mother applies sun lotion to child	0.9689	( 0.8328 , 1.1272 )	0.6826	4997
rs6782029_num	Child badly burnt ever up to age 8	1.0266	( 0.8256 , 1.2765 )	0.8136	4800
rs6782029_num	Log of total moles	-0.0026	( -0.0831 , 0.0779 )	0.9489	2660
rs6782029_num	Total moles	-0.0128	( -0.2042 , 0.1786 )	0.896	2660
rs6902771_num	B1iii: At 8 years old child was badly sunburnt	0.9167	( 0.6825 , 1.2313 )	0.5635	5159
rs6902771_num	B23b6/B22b7: Respondent has changed / is trying to change their tan/skin colour	1.0031	( 0.8570 , 1.1742 )	0.9691	4007
rs6902771_num	B2a3: At 8 years old number of days child was out in the sun for 4+ hours	1.0668	( 0.8757 , 1.2998 )	0.5207	4746
rs6902771_num	B3a: Child normally wears hat whilst out in the sun	1.0285	( 0.8646 , 1.2234 )	0.751	5106
rs6902771_num	B3b: Child normally wears something to keep skin covered whilst out in the sun	0.8685	( 0.6657 , 1.1332 )	0.2989	5095
rs6902771_num	B3c: Child normally uses sun block or cream whilst out in the sun	0.9827	( 0.6550 , 1.4744 )	0.933	5114
rs6902771_num	B3d: Child normally avoids midday sun whilst out in the sun	1.0659	( 0.9224 , 1.2317 )	0.387	5096
rs6902771_num	B3e: Factor of skin block or cream does child usually uses	1.0368	( 0.6974 , 1.5415 )	0.8582	4986
rs6902771_num	B3f: Star system child's sun block or cream have	1.0788	( 0.8703 , 1.3372 )	0.4888	838
rs6902771_num	B3h: Frequency that mother applies sun lotion to child	1.0174	( 0.8967 , 1.1543 )	0.7889	4997
rs6902771_num	Child badly burnt ever up to age 8	1.0641	( 0.8873 , 1.2761 )	0.5028	4800
rs6902771_num	Log of total moles	-0.0103	( -0.0769 , 0.0563 )	0.7627	2660
rs6902771_num	Total moles	-0.0202	( -0.1783 , 0.1380 )	0.8027	2660
rs6959888_num	B1iii: At 8 years old child was badly sunburnt	0.9398	( 0.5891 , 1.4994 )	0.7945	5159
rs6959888_num	B23b6/B22b7: Respondent has changed / is trying to change their tan/skin colour	0.9553	( 0.7472 , 1.2214 )	0.7155	4007
rs6959888_num	B2a3: At 8 years old number of days child was out in the sun for 4+ hours	0.9877	( 0.7301 , 1.3363 )	0.9363	4746
rs6959888_num	B3a: Child normally wears hat whilst out in the sun	1.2435	( 0.9292 , 1.6641 )	0.1427	5106
rs6959888_num	B3b: Child normally wears something to keep skin covered whilst out in the sun	1.0732	( 0.7072 , 1.6287 )	0.7398	5095
rs6959888_num	B3c: Child normally uses sun block or cream whilst out in the sun	1.6328	( 0.7559 , 3.5270 )	0.2121	5114
rs6959888_num	B3d: Child normally avoids midday sun whilst out in the sun	0.9694	( 0.7764 , 1.2103 )	0.7837	5096
rs6959888_num	B3e: Factor of skin block or cream does child usually uses	0.955	( 0.5219 , 1.7476 )	0.8814	4986
rs6959888_num	B3f: Star system child's sun block or cream have	0.9672	( 0.6982 , 1.3399 )	0.8411	838
rs6959888_num	B3h: Frequency that mother applies sun lotion to child	0.9744	( 0.8034 , 1.1817 )	0.7918	4997
rs6959888_num	Child badly burnt ever up to age 8	1.0404	( 0.7909 , 1.3684 )	0.7772	4800
rs6959888_num	Log of total moles	0.1153	( 0.0108 , 0.2199 )	0.0306	2660
rs6959888_num	Total moles	0.2697	( -0.0007 , 0.5401 )	0.0506	2660
rs7118900_num	B1iii: At 8 years old child was badly sunburnt	1.5534	( 1.0024 , 2.4073 )	0.0488	5159
rs7118900_num	B23b6/B22b7: Respondent has changed / is trying to change their tan/skin colour	0.9972	( 0.8167 , 1.2176 )	0.9779	4007
rs7118900_num	B2a3: At 8 years old number of days child was out in the sun for 4+ hours	1.0189	( 0.7912 , 1.3121 )	0.8849	4746
rs7118900_num	B3a: Child normally wears hat whilst out in the sun	1.0814	( 0.8676 , 1.3479 )	0.4861	5106
rs7118900_num	B3b: Child normally wears something to keep skin covered whilst out in the sun	1.0331	( 0.7394 , 1.4435 )	0.8487	5095
rs7118900_num	B3c: Child normally uses sun block or cream whilst out in the sun	1.4533	( 0.9077 , 2.3270 )	0.1195	5114
rs7118900_num	B3d: Child normally avoids midday sun whilst out in the sun	1.0569	( 0.8791 , 1.2706 )	0.5559	5096
rs7118900_num	B3e: Factor of skin block or cream does child usually uses	0.88	( 0.5156 , 1.5020 )	0.6394	4986
rs7118900_num	B3f: Star system child's sun block or cream have	1.2063	( 0.9069 , 1.6045 )	0.1976	838
rs7118900_num	B3h: Frequency that mother applies sun lotion to child	1.0212	( 0.8684 , 1.2009 )	0.7994	4997
rs7118900_num	Child badly burnt ever up to age 8	1.2167	( 0.9507 , 1.5571 )	0.1191	4800
rs7118900_num	Log of total moles	-0.0123	( -0.0975 , 0.0729 )	0.7769	2660
rs7118900_num	Total moles	0.0924	( -0.1055 , 0.2904 )	0.3601	2660
rs7199896_num	B1iii: At 8 years old child was badly sunburnt	0.8475	( 0.3960 , 1.8139 )	0.6699	4978
rs7199896_num	B23b6/B22b7: Respondent has changed / is trying to change their tan/skin colour	1.4043	( 1.0020 , 1.9681 )	0.0486	3871
rs7199896_num	B2a3: At 8 years old number of days child was out in the sun for 4+ hours	1.069	( 0.6599 , 1.7318 )	0.7862	4582
rs7199896_num	B3a: Child normally wears hat whilst out in the sun	0.6799	( 0.4784 , 0.9662 )	0.0314	4926
rs7199896_num	B3b: Child normally wears something to keep skin covered whilst out in the sun	1.3272	( 0.6510 , 2.7061 )	0.4361	4915
rs7199896_num	B3c: Child normally uses sun block or cream whilst out in the sun	2.3733	( 0.5816 , 9.6843 )	0.2283	4934
rs7199896_num	B3d: Child normally avoids midday sun whilst out in the sun	0.9551	( 0.6827 , 1.3363 )	0.7887	4917
rs7199896_num	B3e: Factor of skin block or cream does child usually uses	2.5268	( 0.6195 , 10.3064 )	0.1962	4811
rs7199896_num	B3f: Star system child's sun block or cream have	1.0501	( 0.6233 , 1.7692 )	0.8542	810
rs7199896_num	B3h: Frequency that mother applies sun lotion to child	1.2378	( 0.8986 , 1.7050 )	0.1917	4824
rs7199896_num	Child badly burnt ever up to age 8	1.0252	( 0.6710 , 1.5664 )	0.9084	4626
rs7199896_num	Log of total moles	0.085	( -0.0687 , 0.2386 )	0.2783	2568
rs7199896_num	Total moles	0.1597	( -0.2241 , 0.5434 )	0.4148	2568
rs72840936_num	B1iii: At 8 years old child was badly sunburnt	2.4845	( 0.7885 , 7.8286 )	0.1202	5111
rs72840936_num	B23b6/B22b7: Respondent has changed / is trying to change their tan/skin colour	0.9835	( 0.6649 , 1.4549 )	0.9338	3969
rs72840936_num	B2a3: At 8 years old number of days child was out in the sun for 4+ hours	0.8886	( 0.5256 , 1.5024 )	0.6594	4698
rs72840936_num	B3a: Child normally wears hat whilst out in the sun	1.0533	( 0.6847 , 1.6204 )	0.8131	5058
rs72840936_num	B3b: Child normally wears something to keep skin covered whilst out in the sun	1.2164	( 0.6586 , 2.2466 )	0.5314	5047
rs72840936_num	B3c: Child normally uses sun block or cream whilst out in the sun	0.5401	( 0.1328 , 2.1970 )	0.3895	5066
rs72840936_num	B3d: Child normally avoids midday sun whilst out in the sun	0.9144	( 0.6263 , 1.3350 )	0.643	5048
rs72840936_num	B3e: Factor of skin block or cream does child usually uses	0.2396	( 0.0332 , 1.7275 )	0.1563	4940
rs72840936_num	B3f: Star system child's sun block or cream have	0.9366	( 0.5435 , 1.6139 )	0.8135	830
rs72840936_num	B3h: Frequency that mother applies sun lotion to child	1.0456	( 0.7646 , 1.4300 )	0.78	4951
rs72840936_num	Child badly burnt ever up to age 8	1.0784	( 0.6731 , 1.7278 )	0.7536	4757
rs72840936_num	Log of total moles	-0.0027	( -0.1790 , 0.1735 )	0.9759	2633
rs72840936_num	Total moles	0.1786	( -0.2186 , 0.5759 )	0.3781	2633
rs7448080_num	B1iii: At 8 years old child was badly sunburnt	0.9435	( 0.4763 , 1.8687 )	0.8674	5071
rs7448080_num	B23b6/B22b7: Respondent has changed / is trying to change their tan/skin colour	1.1348	( 0.8087 , 1.5926 )	0.4644	3934
rs7448080_num	B2a3: At 8 years old number of days child was out in the sun for 4+ hours	1.1019	( 0.6943 , 1.7488 )	0.6804	4670
rs7448080_num	B3a: Child normally wears hat whilst out in the sun	1.0979	( 0.7349 , 1.6403 )	0.6484	5020
rs7448080_num	B3b: Child normally wears something to keep skin covered whilst out in the sun	1.2047	( 0.6317 , 2.2976 )	0.5718	5009
rs7448080_num	B3c: Child normally uses sun block or cream whilst out in the sun	1.0315	( 0.4134 , 2.5734 )	0.9471	5028
rs7448080_num	B3d: Child normally avoids midday sun whilst out in the sun	0.6582	( 0.4963 , 0.8728 )	0.0037	5010
rs7448080_num	B3e: Factor of skin block or cream does child usually uses	1.3222	( 0.4825 , 3.6231 )	0.5871	4901
rs7448080_num	B3f: Star system child's sun block or cream have	1.5129	( 0.8971 , 2.5512 )	0.1205	827
rs7448080_num	B3h: Frequency that mother applies sun lotion to child	1.2611	( 0.9260 , 1.7174 )	0.141	4914
rs7448080_num	Child badly burnt ever up to age 8	1.1558	( 0.7856 , 1.7007 )	0.4623	4716
rs7448080_num	Log of total moles	0.0897	( -0.0646 , 0.2441 )	0.2544	2620
rs7448080_num	Total moles	-0.1886	( -0.5409 , 0.1637 )	0.2941	2620
rs74745534_num	B1iii: At 8 years old child was badly sunburnt	2.1903	( 1.0727 , 4.4722 )	0.0313	4927
rs74745534_num	B23b6/B22b7: Respondent has changed / is trying to change their tan/skin colour	0.7856	( 0.4359 , 1.4160 )	0.4222	3833
rs74745534_num	B2a3: At 8 years old number of days child was out in the sun for 4+ hours	0.8081	( 0.4396 , 1.4857 )	0.4929	4529
rs74745534_num	B3a: Child normally wears hat whilst out in the sun	0.9903	( 0.5522 , 1.7761 )	0.9739	4875
rs74745534_num	B3b: Child normally wears something to keep skin covered whilst out in the sun	1.2859	( 0.4784 , 3.4564 )	0.6182	4865
rs74745534_num	B3c: Child normally uses sun block or cream whilst out in the sun	0.5336	( 0.1995 , 1.4271 )	0.2108	4883
rs74745534_num	B3d: Child normally avoids midday sun whilst out in the sun	0.9564	( 0.5905 , 1.5492 )	0.8563	4866
rs74745534_num	B3e: Factor of skin block or cream does child usually uses	1.0447	( 0.2609 , 4.1830 )	0.9508	4757
rs74745534_num	B3f: Star system child's sun block or cream have	0.9881	( 0.4701 , 2.0769 )	0.9749	805
rs74745534_num	B3h: Frequency that mother applies sun lotion to child	0.795	( 0.5327 , 1.1864 )	0.2614	4771
rs74745534_num	Child badly burnt ever up to age 8	1.5044	( 0.8990 , 2.5175 )	0.12	4592
rs74745534_num	Log of total moles	-0.2541	( -0.4808 , -0.0273 )	0.0281	2540
rs74745534_num	Total moles	-0.1823	( -0.6885 , 0.3239 )	0.4803	2540
rs750338_num	B1iii: At 8 years old child was badly sunburnt	1.0856	( 0.7724 , 1.5256 )	0.6364	5159
rs750338_num	B23b6/B22b7: Respondent has changed / is trying to change their tan/skin colour	0.7523	( 0.6153 , 0.9199 )	0.0055	4007
rs750338_num	B2a3: At 8 years old number of days child was out in the sun for 4+ hours	1.039	( 0.8197 , 1.3169 )	0.752	4746
rs750338_num	B3a: Child normally wears hat whilst out in the sun	1.1384	( 0.9207 , 1.4076 )	0.2314	5106
rs750338_num	B3b: Child normally wears something to keep skin covered whilst out in the sun	1.3394	( 0.9517 , 1.8851 )	0.0937	5095
rs750338_num	B3c: Child normally uses sun block or cream whilst out in the sun	1.166	( 0.7039 , 1.9316 )	0.5509	5114
rs750338_num	B3d: Child normally avoids midday sun whilst out in the sun	1.0383	( 0.8730 , 1.2350 )	0.6708	5096
rs750338_num	B3e: Factor of skin block or cream does child usually uses	1.1556	( 0.7066 , 1.8899 )	0.5645	4986
rs750338_num	B3f: Star system child's sun block or cream have	1.145	( 0.8941 , 1.4663 )	0.2834	838
rs750338_num	B3h: Frequency that mother applies sun lotion to child	0.9132	( 0.7886 , 1.0574 )	0.2248	4997
rs750338_num	Child badly burnt ever up to age 8	1.0084	( 0.8142 , 1.2487 )	0.9392	4800
rs750338_num	Log of total moles	0.015	( -0.0648 , 0.0947 )	0.7133	2660
rs750338_num	Total moles	-0.1154	( -0.3005 , 0.0698 )	0.222	2660
rs75263140_num	B1iii: At 8 years old child was badly sunburnt	0.8231	( 0.3588 , 1.8884 )	0.6459	5047
rs75263140_num	B23b6/B22b7: Respondent has changed / is trying to change their tan/skin colour	1.0147	( 0.6290 , 1.6371 )	0.9522	3929
rs75263140_num	B2a3: At 8 years old number of days child was out in the sun for 4+ hours	0.9609	( 0.5183 , 1.7815 )	0.8992	4642
rs75263140_num	B3a: Child normally wears hat whilst out in the sun	1.4951	( 0.9461 , 2.3629 )	0.085	4995
rs75263140_num	B3b: Child normally wears something to keep skin covered whilst out in the sun	1.4998	( 0.7590 , 2.9634 )	0.2435	4984
rs75263140_num	B3c: Child normally uses sun block or cream whilst out in the sun	1.1866	( 0.3732 , 3.7735 )	0.7719	5003
rs75263140_num	B3d: Child normally avoids midday sun whilst out in the sun	0.9943	( 0.6382 , 1.5490 )	0.9797	4985
rs75263140_num	B3e: Factor of skin block or cream does child usually uses	2.04	( 0.8055 , 5.1668 )	0.1327	4875
rs75263140_num	B3f: Star system child's sun block or cream have	1.4694	( 0.7559 , 2.8562 )	0.2565	822
rs75263140_num	B3h: Frequency that mother applies sun lotion to child	1.0515	( 0.7173 , 1.5413 )	0.797	4890
rs75263140_num	Child badly burnt ever up to age 8	1.1709	( 0.6481 , 2.1156 )	0.6011	4698
rs75263140_num	Log of total moles	-0.0121	( -0.2152 , 0.1910 )	0.9071	2607
rs75263140_num	Total moles	-0.1849	( -0.7005 , 0.3307 )	0.4821	2607
rs75686122_num	B1iii: At 8 years old child was badly sunburnt	0.7675	( 0.4717 , 1.2486 )	0.2865	5158
rs75686122_num	B23b6/B22b7: Respondent has changed / is trying to change their tan/skin colour	1.0075	( 0.7606 , 1.3347 )	0.9582	4006
rs75686122_num	B2a3: At 8 years old number of days child was out in the sun for 4+ hours	1.4078	( 1.0236 , 1.9362 )	0.0354	4745
rs75686122_num	B3a: Child normally wears hat whilst out in the sun	0.826	( 0.5878 , 1.1608 )	0.2708	5105
rs75686122_num	B3b: Child normally wears something to keep skin covered whilst out in the sun	0.8897	( 0.5392 , 1.4682 )	0.6475	5094
rs75686122_num	B3c: Child normally uses sun block or cream whilst out in the sun	1.6422	( 0.8888 , 3.0344 )	0.1133	5113
rs75686122_num	B3d: Child normally avoids midday sun whilst out in the sun	0.9978	( 0.7663 , 1.2992 )	0.9871	5095
rs75686122_num	B3e: Factor of skin block or cream does child usually uses	1.463	( 0.7719 , 2.7730 )	0.2435	4985
rs75686122_num	B3f: Star system child's sun block or cream have	0.8702	( 0.5814 , 1.3025 )	0.4993	838
rs75686122_num	B3h: Frequency that mother applies sun lotion to child	1.1197	( 0.8966 , 1.3983 )	0.3187	4996
rs75686122_num	Child badly burnt ever up to age 8	0.957	( 0.6919 , 1.3237 )	0.7906	4799
rs75686122_num	Log of total moles	-0.1153	( -0.2351 , 0.0045 )	0.0593	2660
rs75686122_num	Total moles	-0.1635	( -0.4632 , 0.1361 )	0.2848	2660
rs7590720_num	B1iii: At 8 years old child was badly sunburnt	1.1291	( 0.8180 , 1.5586 )	0.4603	5159
rs7590720_num	B23b6/B22b7: Respondent has changed / is trying to change their tan/skin colour	0.9524	( 0.7984 , 1.1361 )	0.5877	4007
rs7590720_num	B2a3: At 8 years old number of days child was out in the sun for 4+ hours	0.9976	( 0.8000 , 1.2441 )	0.9832	4746
rs7590720_num	B3a: Child normally wears hat whilst out in the sun	1.0292	( 0.8465 , 1.2513 )	0.7727	5106
rs7590720_num	B3b: Child normally wears something to keep skin covered whilst out in the sun	1.2313	( 0.9047 , 1.6758 )	0.1857	5095
rs7590720_num	B3c: Child normally uses sun block or cream whilst out in the sun	1.1763	( 0.7348 , 1.8830 )	0.4988	5114
rs7590720_num	B3d: Child normally avoids midday sun whilst out in the sun	1.1378	( 0.9638 , 1.3432 )	0.1275	5096
rs7590720_num	B3e: Factor of skin block or cream does child usually uses	1.2819	( 0.8010 , 2.0514 )	0.3007	4986
rs7590720_num	B3f: Star system child's sun block or cream have	0.8902	( 0.7098 , 1.1163 )	0.3137	838
rs7590720_num	B3h: Frequency that mother applies sun lotion to child	0.9522	( 0.8278 , 1.0954 )	0.4934	4997
rs7590720_num	Child badly burnt ever up to age 8	1.2392	( 1.0213 , 1.5037 )	0.0298	4800
rs7590720_num	Log of total moles	-0.0211	( -0.0952 , 0.0529 )	0.5756	2660
rs7590720_num	Total moles	-0.0724	( -0.2471 , 0.1024 )	0.417	2660
rs76765968_num	B1iii: At 8 years old child was badly sunburnt	1.113	( 0.6938 , 1.7857 )	0.657	4991
rs76765968_num	B23b6/B22b7: Respondent has changed / is trying to change their tan/skin colour	0.9041	( 0.7172 , 1.1396 )	0.3931	3861
rs76765968_num	B2a3: At 8 years old number of days child was out in the sun for 4+ hours	1.1675	( 0.8774 , 1.5535 )	0.2881	4587
rs76765968_num	B3a: Child normally wears hat whilst out in the sun	0.8538	( 0.6461 , 1.1283 )	0.2665	4939
rs76765968_num	B3b: Child normally wears something to keep skin covered whilst out in the sun	0.599	( 0.3678 , 0.9757 )	0.0395	4928
rs76765968_num	B3c: Child normally uses sun block or cream whilst out in the sun	0.9399	( 0.4980 , 1.7739 )	0.8483	4947
rs76765968_num	B3d: Child normally avoids midday sun whilst out in the sun	1.0467	( 0.8421 , 1.3008 )	0.681	4929
rs76765968_num	B3e: Factor of skin block or cream does child usually uses	0.7728	( 0.3980 , 1.5005 )	0.4465	4823
rs76765968_num	B3f: Star system child's sun block or cream have	1.1578	( 0.8523 , 1.5728 )	0.3486	805
rs76765968_num	B3h: Frequency that mother applies sun lotion to child	1.1712	( 0.9744 , 1.4077 )	0.0923	4834
rs76765968_num	Child badly burnt ever up to age 8	0.9449	( 0.7196 , 1.2407 )	0.6834	4640
rs76765968_num	Log of total moles	0.0293	( -0.0711 , 0.1296 )	0.5676	2563
rs76765968_num	Total moles	0.2668	( 0.0428 , 0.4909 )	0.0196	2563
rs768048_num	B1iii: At 8 years old child was badly sunburnt	1.3372	( 0.8231 , 2.1723 )	0.2405	5159
rs768048_num	B23b6/B22b7: Respondent has changed / is trying to change their tan/skin colour	1.0147	( 0.8023 , 1.2833 )	0.9032	4007
rs768048_num	B2a3: At 8 years old number of days child was out in the sun for 4+ hours	0.913	( 0.6756 , 1.2337 )	0.5533	4746
rs768048_num	B3a: Child normally wears hat whilst out in the sun	1.0675	( 0.8281 , 1.3761 )	0.6143	5106
rs768048_num	B3b: Child normally wears something to keep skin covered whilst out in the sun	1.3483	( 0.9436 , 1.9267 )	0.1008	5095
rs768048_num	B3c: Child normally uses sun block or cream whilst out in the sun	0.6701	( 0.3339 , 1.3449 )	0.26	5114
rs768048_num	B3d: Child normally avoids midday sun whilst out in the sun	1.1294	( 0.9169 , 1.3912 )	0.2526	5096
rs768048_num	B3e: Factor of skin block or cream does child usually uses	1.0883	( 0.6084 , 1.9468 )	0.7754	4986
rs768048_num	B3f: Star system child's sun block or cream have	1.0215	( 0.7498 , 1.3918 )	0.8927	838
rs768048_num	B3h: Frequency that mother applies sun lotion to child	0.9219	( 0.7602 , 1.1181 )	0.4089	4997
rs768048_num	Child badly burnt ever up to age 8	1.1468	( 0.8662 , 1.5182 )	0.3387	4800
rs768048_num	Log of total moles	0.004	( -0.0963 , 0.1044 )	0.9372	2660
rs768048_num	Total moles	-0.0237	( -0.2638 , 0.2163 )	0.8465	2660
rs77742018_num	B1iii: At 8 years old child was badly sunburnt	1.2128	( 0.4965 , 2.9625 )	0.672	4997
rs77742018_num	B23b6/B22b7: Respondent has changed / is trying to change their tan/skin colour	1.2941	( 0.7950 , 2.1066 )	0.2997	3884
rs77742018_num	B2a3: At 8 years old number of days child was out in the sun for 4+ hours	0.9465	( 0.5383 , 1.6643 )	0.8485	4597
rs77742018_num	B3a: Child normally wears hat whilst out in the sun	0.9927	( 0.6127 , 1.6084 )	0.9763	4946
rs77742018_num	B3b: Child normally wears something to keep skin covered whilst out in the sun	1.085	( 0.5309 , 2.2175 )	0.823	4936
rs77742018_num	B3c: Child normally uses sun block or cream whilst out in the sun	1.4248	( 0.5145 , 3.9460 )	0.4958	4953
rs77742018_num	B3d: Child normally avoids midday sun whilst out in the sun	0.7476	( 0.4731 , 1.1812 )	0.2125	4937
rs77742018_num	B3e: Factor of skin block or cream does child usually uses	0.9071	( 0.2873 , 2.8638 )	0.868	4828
rs77742018_num	B3f: Star system child's sun block or cream have	1.0449	( 0.5341 , 2.0441 )	0.898	812
rs77742018_num	B3h: Frequency that mother applies sun lotion to child	0.8008	( 0.5443 , 1.1781 )	0.2594	4842
rs77742018_num	Child badly burnt ever up to age 8	0.8622	( 0.5351 , 1.3890 )	0.5422	4650
rs77742018_num	Log of total moles	-0.0113	( -0.2050 , 0.1824 )	0.9086	2572
rs77742018_num	Total moles	-0.1764	( -0.6658 , 0.3129 )	0.4797	2572
rs79978308_num	B1iii: At 8 years old child was badly sunburnt	1.9566	( 1.0189 , 3.7574 )	0.0438	5081
rs79978308_num	B23b6/B22b7: Respondent has changed / is trying to change their tan/skin colour	1.1678	( 0.7456 , 1.8289 )	0.498	3939
rs79978308_num	B2a3: At 8 years old number of days child was out in the sun for 4+ hours	1.2356	( 0.6504 , 2.3475 )	0.5181	4674
rs79978308_num	B3a: Child normally wears hat whilst out in the sun	0.927	( 0.5630 , 1.5262 )	0.7657	5028
rs79978308_num	B3b: Child normally wears something to keep skin covered whilst out in the sun	0.9137	( 0.4249 , 1.9647 )	0.8173	5017
rs79978308_num	B3c: Child normally uses sun block or cream whilst out in the sun	2.6076	( 0.3605 , 18.8618 )	0.3424	5036
rs79978308_num	B3d: Child normally avoids midday sun whilst out in the sun	0.9243	( 0.6089 , 1.4030 )	0.7116	5019
rs79978308_num	B3e: Factor of skin block or cream does child usually uses	0.7277	( 0.2640 , 2.0059 )	0.5389	4913
rs79978308_num	B3f: Star system child's sun block or cream have	1.202	( 0.6366 , 2.2697 )	0.5705	817
rs79978308_num	B3h: Frequency that mother applies sun lotion to child	0.9494	( 0.6567 , 1.3727 )	0.7826	4922
rs79978308_num	Child badly burnt ever up to age 8	0.6064	( 0.3105 , 1.1842 )	0.143	4723
rs79978308_num	Log of total moles	-0.0731	( -0.2851 , 0.1389 )	0.4991	2609
rs79978308_num	Total moles	-0.2773	( -0.7412 , 0.1866 )	0.2413	2609
rs8040009_num	B1iii: At 8 years old child was badly sunburnt	1.099	( 0.7086 , 1.7047 )	0.6732	4524
rs8040009_num	B23b6/B22b7: Respondent has changed / is trying to change their tan/skin colour	1.0676	( 0.8531 , 1.3361 )	0.5675	3513
rs8040009_num	B2a3: At 8 years old number of days child was out in the sun for 4+ hours	1.3781	( 1.0682 , 1.7778 )	0.0136	4163
rs8040009_num	B3a: Child normally wears hat whilst out in the sun	1.0972	( 0.8648 , 1.3922 )	0.4449	4479
rs8040009_num	B3b: Child normally wears something to keep skin covered whilst out in the sun	0.944	( 0.6459 , 1.3796 )	0.7658	4467
rs8040009_num	B3c: Child normally uses sun block or cream whilst out in the sun	0.7373	( 0.3962 , 1.3718 )	0.336	4484
rs8040009_num	B3d: Child normally avoids midday sun whilst out in the sun	1.0448	( 0.8538 , 1.2786 )	0.6705	4470
rs8040009_num	B3e: Factor of skin block or cream does child usually uses	0.8355	( 0.4457 , 1.5660 )	0.575	4365
rs8040009_num	B3f: Star system child's sun block or cream have	1.056	( 0.7856 , 1.4193 )	0.7181	748
rs8040009_num	B3h: Frequency that mother applies sun lotion to child	0.8434	( 0.6998 , 1.0166 )	0.0739	4383
rs8040009_num	Child badly burnt ever up to age 8	1.1056	( 0.8494 , 1.4390 )	0.4556	4215
rs8040009_num	Log of total moles	0.026	( -0.0662 , 0.1182 )	0.5807	2324
rs8040009_num	Total moles	-0.1337	( -0.3594 , 0.0921 )	0.2458	2324
rs804292_num	B1iii: At 8 years old child was badly sunburnt	1.3377	( 0.9801 , 1.8259 )	0.0668	5159
rs804292_num	B23b6/B22b7: Respondent has changed / is trying to change their tan/skin colour	0.988	( 0.8289 , 1.1776 )	0.8928	4007
rs804292_num	B2a3: At 8 years old number of days child was out in the sun for 4+ hours	1.0449	( 0.8343 , 1.3086 )	0.7022	4746
rs804292_num	B3a: Child normally wears hat whilst out in the sun	0.9399	( 0.7757 , 1.1388 )	0.5268	5106
rs804292_num	B3b: Child normally wears something to keep skin covered whilst out in the sun	1.2861	( 0.9376 , 1.7641 )	0.1186	5095
rs804292_num	B3c: Child normally uses sun block or cream whilst out in the sun	0.7688	( 0.5006 , 1.1809 )	0.23	5114
rs804292_num	B3d: Child normally avoids midday sun whilst out in the sun	0.9404	( 0.8009 , 1.1043 )	0.4537	5096
rs804292_num	B3e: Factor of skin block or cream does child usually uses	0.6715	( 0.4447 , 1.0139 )	0.0582	4986
rs804292_num	B3f: Star system child's sun block or cream have	0.8828	( 0.6967 , 1.1187 )	0.3022	838
rs804292_num	B3h: Frequency that mother applies sun lotion to child	0.969	( 0.8417 , 1.1155 )	0.6608	4997
rs804292_num	Child badly burnt ever up to age 8	1.1655	( 0.9578 , 1.4184 )	0.1262	4800
rs804292_num	Log of total moles	-0.0287	( -0.1031 , 0.0456 )	0.4488	2660
rs804292_num	Total moles	0.045	( -0.1330 , 0.2231 )	0.62	2660
rs8050187_num	B1iii: At 8 years old child was badly sunburnt	0.833	( 0.5982 , 1.1600 )	0.2795	5076
rs8050187_num	B23b6/B22b7: Respondent has changed / is trying to change their tan/skin colour	1.0365	( 0.8612 , 1.2475 )	0.7043	3939
rs8050187_num	B2a3: At 8 years old number of days child was out in the sun for 4+ hours	0.8113	( 0.6354 , 1.0359 )	0.0935	4673
rs8050187_num	B3a: Child normally wears hat whilst out in the sun	1.1241	( 0.9220 , 1.3705 )	0.2474	5023
rs8050187_num	B3b: Child normally wears something to keep skin covered whilst out in the sun	0.8548	( 0.6196 , 1.1794 )	0.3395	5013
rs8050187_num	B3c: Child normally uses sun block or cream whilst out in the sun	0.7569	( 0.4560 , 1.2565 )	0.2815	5031
rs8050187_num	B3d: Child normally avoids midday sun whilst out in the sun	0.9982	( 0.8421 , 1.1831 )	0.9831	5014
rs8050187_num	B3e: Factor of skin block or cream does child usually uses	1.1235	( 0.7175 , 1.7591 )	0.6108	4906
rs8050187_num	B3f: Star system child's sun block or cream have	1.0961	( 0.8658 , 1.3875 )	0.4457	824
rs8050187_num	B3h: Frequency that mother applies sun lotion to child	0.9513	( 0.8193 , 1.1045 )	0.5119	4917
rs8050187_num	Child badly burnt ever up to age 8	0.983	( 0.7959 , 1.2140 )	0.8732	4717
rs8050187_num	Log of total moles	-0.0653	( -0.1423 , 0.0118 )	0.0969	2616
rs8050187_num	Total moles	-0.1616	( -0.3503 , 0.0271 )	0.0933	2616
rs8062326_num	B1iii: At 8 years old child was badly sunburnt	1.3704	( 0.5036 , 3.7296 )	0.5373	5159
rs8062326_num	B23b6/B22b7: Respondent has changed / is trying to change their tan/skin colour	1.2812	( 0.7766 , 2.1136 )	0.3319	4007
rs8062326_num	B2a3: At 8 years old number of days child was out in the sun for 4+ hours	1.0393	( 0.5905 , 1.8292 )	0.8937	4746
rs8062326_num	B3a: Child normally wears hat whilst out in the sun	0.7343	( 0.4095 , 1.3166 )	0.2999	5106
rs8062326_num	B3b: Child normally wears something to keep skin covered whilst out in the sun	0.7242	( 0.2962 , 1.7706 )	0.4793	5095
rs8062326_num	B3c: Child normally uses sun block or cream whilst out in the sun	0.3565	( 0.0495 , 2.5671 )	0.3058	5114
rs8062326_num	B3d: Child normally avoids midday sun whilst out in the sun	1.1884	( 0.8006 , 1.7642 )	0.3917	5096
rs8062326_num	B3e: Factor of skin block or cream does child usually uses	1.3348	( 0.4867 , 3.6610 )	0.5747	4986
rs8062326_num	B3f: Star system child's sun block or cream have	0.8426	( 0.4633 , 1.5322 )	0.5745	838
rs8062326_num	B3h: Frequency that mother applies sun lotion to child	1.3518	( 0.9698 , 1.8842 )	0.0753	4997
rs8062326_num	Child badly burnt ever up to age 8	0.8846	( 0.5371 , 1.4569 )	0.6301	4800
rs8062326_num	Log of total moles	0.2051	( 0.0042 , 0.4059 )	0.0454	2660
rs8062326_num	Total moles	0.5846	( 0.1819 , 0.9874 )	0.0044	2660
rs830998_num	B1iii: At 8 years old child was badly sunburnt	0.7498	( 0.5307 , 1.0593 )	0.1024	5159
rs830998_num	B23b6/B22b7: Respondent has changed / is trying to change their tan/skin colour	0.966	( 0.7942 , 1.1750 )	0.7291	4007
rs830998_num	B2a3: At 8 years old number of days child was out in the sun for 4+ hours	0.9865	( 0.7667 , 1.2695 )	0.9162	4746
rs830998_num	B3a: Child normally wears hat whilst out in the sun	1.3237	( 1.0774 , 1.6262 )	0.0076	5106
rs830998_num	B3b: Child normally wears something to keep skin covered whilst out in the sun	1.0455	( 0.7510 , 1.4555 )	0.7922	5095
rs830998_num	B3c: Child normally uses sun block or cream whilst out in the sun	1.6426	( 1.0427 , 2.5875 )	0.0323	5114
rs830998_num	B3d: Child normally avoids midday sun whilst out in the sun	1.0611	( 0.8853 , 1.2718 )	0.5211	5096
rs830998_num	B3e: Factor of skin block or cream does child usually uses	0.9304	( 0.5581 , 1.5512 )	0.7821	4986
rs830998_num	B3f: Star system child's sun block or cream have	1.1164	( 0.8545 , 1.4586 )	0.4195	838
rs830998_num	B3h: Frequency that mother applies sun lotion to child	1.1127	( 0.9510 , 1.3019 )	0.1824	4997
rs830998_num	Child badly burnt ever up to age 8	0.9508	( 0.7586 , 1.1916 )	0.6611	4800
rs830998_num	Log of total moles	-0.0109	( -0.0954 , 0.0735 )	0.7997	2660
rs830998_num	Total moles	0.0751	( -0.1216 , 0.2718 )	0.4544	2660
rs861204_num	B1iii: At 8 years old child was badly sunburnt	1.0214	( 0.7462 , 1.3982 )	0.8947	5159
rs861204_num	B23b6/B22b7: Respondent has changed / is trying to change their tan/skin colour	1.0204	( 0.8649 , 1.2039 )	0.8104	4007
rs861204_num	B2a3: At 8 years old number of days child was out in the sun for 4+ hours	1.2102	( 0.9837 , 1.4888 )	0.0712	4746
rs861204_num	B3a: Child normally wears hat whilst out in the sun	0.9511	( 0.7899 , 1.1452 )	0.5967	5106
rs861204_num	B3b: Child normally wears something to keep skin covered whilst out in the sun	1.0152	( 0.7673 , 1.3432 )	0.916	5095
rs861204_num	B3c: Child normally uses sun block or cream whilst out in the sun	0.9851	( 0.6394 , 1.5178 )	0.9459	5114
rs861204_num	B3d: Child normally avoids midday sun whilst out in the sun	0.9858	( 0.8446 , 1.1506 )	0.8561	5096
rs861204_num	B3e: Factor of skin block or cream does child usually uses	1.0302	( 0.6769 , 1.5680 )	0.8895	4986
rs861204_num	B3f: Star system child's sun block or cream have	1.1526	( 0.9217 , 1.4413 )	0.213	838
rs861204_num	B3h: Frequency that mother applies sun lotion to child	1.0383	( 0.9083 , 1.1868 )	0.582	4997
rs861204_num	Child badly burnt ever up to age 8	0.9786	( 0.8086 , 1.1844 )	0.8246	4800
rs861204_num	Log of total moles	-0.0008	( -0.0709 , 0.0693 )	0.9819	2660
rs861204_num	Total moles	0.0466	( -0.1193 , 0.2124 )	0.5823	2660
rs896543_num	B1iii: At 8 years old child was badly sunburnt	1.2987	( 0.8216 , 2.0529 )	0.2632	4332
rs896543_num	B23b6/B22b7: Respondent has changed / is trying to change their tan/skin colour	0.9513	( 0.7593 , 1.1917 )	0.664	3372
rs896543_num	B2a3: At 8 years old number of days child was out in the sun for 4+ hours	0.8912	( 0.6654 , 1.1935 )	0.4394	3992
rs896543_num	B3a: Child normally wears hat whilst out in the sun	0.8701	( 0.6689 , 1.1318 )	0.2997	4287
rs896543_num	B3b: Child normally wears something to keep skin covered whilst out in the sun	0.8195	( 0.5484 , 1.2247 )	0.3315	4279
rs896543_num	B3c: Child normally uses sun block or cream whilst out in the sun	1.4106	( 0.8487 , 2.3444 )	0.1844	4295
rs896543_num	B3d: Child normally avoids midday sun whilst out in the sun	1.1724	( 0.9588 , 1.4335 )	0.1211	4280
rs896543_num	B3e: Factor of skin block or cream does child usually uses	0.7454	( 0.3914 , 1.4195 )	0.3713	4188
rs896543_num	B3f: Star system child's sun block or cream have	0.9997	( 0.7330 , 1.3635 )	0.9985	708
rs896543_num	B3h: Frequency that mother applies sun lotion to child	1.0525	( 0.8791 , 1.2601 )	0.5772	4196
rs896543_num	Child badly burnt ever up to age 8	1.0213	( 0.7903 , 1.3197 )	0.8722	4029
rs896543_num	Log of total moles	0.1147	( 0.0185 , 0.2109 )	0.0195	2230
rs896543_num	Total moles	0.2549	( 0.0335 , 0.4764 )	0.024	2230
rs933769_num	B1iii: At 8 years old child was badly sunburnt	0.9313	( 0.6417 , 1.3516 )	0.708	5159
rs933769_num	B23b6/B22b7: Respondent has changed / is trying to change their tan/skin colour	1.0398	( 0.8497 , 1.2725 )	0.7045	4007
rs933769_num	B2a3: At 8 years old number of days child was out in the sun for 4+ hours	0.8621	( 0.6586 , 1.1285 )	0.2801	4746
rs933769_num	B3a: Child normally wears hat whilst out in the sun	1.079	( 0.8668 , 1.3432 )	0.4962	5106
rs933769_num	B3b: Child normally wears something to keep skin covered whilst out in the sun	0.9016	( 0.6338 , 1.2825 )	0.5644	5095
rs933769_num	B3c: Child normally uses sun block or cream whilst out in the sun	0.7967	( 0.4529 , 1.4013 )	0.4301	5114
rs933769_num	B3d: Child normally avoids midday sun whilst out in the sun	0.9367	( 0.7739 , 1.1338 )	0.5024	5096
rs933769_num	B3e: Factor of skin block or cream does child usually uses	0.7095	( 0.3970 , 1.2677 )	0.2465	4986
rs933769_num	B3f: Star system child's sun block or cream have	1.1322	( 0.8606 , 1.4896 )	0.3749	838
rs933769_num	B3h: Frequency that mother applies sun lotion to child	0.8444	( 0.7117 , 1.0019 )	0.0526	4997
rs933769_num	Child badly burnt ever up to age 8	0.9889	( 0.7831 , 1.2486 )	0.925	4800
rs933769_num	Log of total moles	0.0352	( -0.0499 , 0.1202 )	0.4179	2660
rs933769_num	Total moles	0.0567	( -0.1434 , 0.2568 )	0.5785	2660
rs9512637_num	B1iii: At 8 years old child was badly sunburnt	0.9061	( 0.6679 , 1.2292 )	0.5262	5159
rs9512637_num	B23b6/B22b7: Respondent has changed / is trying to change their tan/skin colour	1.0224	( 0.8677 , 1.2047 )	0.7909	4007
rs9512637_num	B2a3: At 8 years old number of days child was out in the sun for 4+ hours	0.9596	( 0.7793 , 1.1815 )	0.6974	4746
rs9512637_num	B3a: Child normally wears hat whilst out in the sun	1.0318	( 0.8606 , 1.2369 )	0.7355	5106
rs9512637_num	B3b: Child normally wears something to keep skin covered whilst out in the sun	0.9658	( 0.7316 , 1.2749 )	0.8058	5095
rs9512637_num	B3c: Child normally uses sun block or cream whilst out in the sun	1.0869	( 0.7141 , 1.6544 )	0.6973	5114
rs9512637_num	B3d: Child normally avoids midday sun whilst out in the sun	0.9985	( 0.8576 , 1.1625 )	0.9846	5096
rs9512637_num	B3e: Factor of skin block or cream does child usually uses	1.2769	( 0.8509 , 1.9163 )	0.2378	4986
rs9512637_num	B3f: Star system child's sun block or cream have	1.1623	( 0.9327 , 1.4484 )	0.1804	838
rs9512637_num	B3h: Frequency that mother applies sun lotion to child	0.9488	( 0.8304 , 1.0840 )	0.4392	4997
rs9512637_num	Child badly burnt ever up to age 8	0.8985	( 0.7440 , 1.0850 )	0.266	4800
rs9512637_num	Log of total moles	0.0762	( 0.0069 , 0.1456 )	0.0313	2660
rs9512637_num	Total moles	0.2279	( 0.0658 , 0.3901 )	0.0059	2660
rs9531686_num	B1iii: At 8 years old child was badly sunburnt	0.7614	( 0.5698 , 1.0175 )	0.0654	5157
rs9531686_num	B23b6/B22b7: Respondent has changed / is trying to change their tan/skin colour	1.0233	( 0.8740 , 1.1981 )	0.7745	4004
rs9531686_num	B2a3: At 8 years old number of days child was out in the sun for 4+ hours	0.9771	( 0.8020 , 1.1905 )	0.8185	4744
rs9531686_num	B3a: Child normally wears hat whilst out in the sun	0.9408	( 0.7912 , 1.1187 )	0.4899	5104
rs9531686_num	B3b: Child normally wears something to keep skin covered whilst out in the sun	0.9835	( 0.7562 , 1.2791 )	0.9011	5093
rs9531686_num	B3c: Child normally uses sun block or cream whilst out in the sun	1.1971	( 0.8026 , 1.7856 )	0.3778	5112
rs9531686_num	B3d: Child normally avoids midday sun whilst out in the sun	0.8741	( 0.7555 , 1.0113 )	0.0705	5094
rs9531686_num	B3e: Factor of skin block or cream does child usually uses	1.2069	( 0.8155 , 1.7863 )	0.3471	4984
rs9531686_num	B3f: Star system child's sun block or cream have	0.9623	( 0.7776 , 1.1908 )	0.7236	838
rs9531686_num	B3h: Frequency that mother applies sun lotion to child	0.8609	( 0.7579 , 0.9779 )	0.0213	4995
rs9531686_num	Child badly burnt ever up to age 8	1.0308	( 0.8605 , 1.2349 )	0.7416	4797
rs9531686_num	Log of total moles	-0.0086	( -0.0752 , 0.0581 )	0.8013	2657
rs9531686_num	Total moles	-0.0859	( -0.2452 , 0.0734 )	0.2905	2657
rs9556711_num	B1iii: At 8 years old child was badly sunburnt	1.0102	( 0.5414 , 1.8850 )	0.9745	5159
rs9556711_num	B23b6/B22b7: Respondent has changed / is trying to change their tan/skin colour	1.1348	( 0.8037 , 1.6021 )	0.4725	4007
rs9556711_num	B2a3: At 8 years old number of days child was out in the sun for 4+ hours	0.8366	( 0.5369 , 1.3036 )	0.4306	4746
rs9556711_num	B3a: Child normally wears hat whilst out in the sun	0.9423	( 0.6500 , 1.3660 )	0.7537	5106
rs9556711_num	B3b: Child normally wears something to keep skin covered whilst out in the sun	1.0908	( 0.6359 , 1.8712 )	0.7521	5095
rs9556711_num	B3c: Child normally uses sun block or cream whilst out in the sun	1.6552	( 0.8146 , 3.3633 )	0.1636	5114
rs9556711_num	B3d: Child normally avoids midday sun whilst out in the sun	1.0389	( 0.7696 , 1.4024 )	0.8032	5096
rs9556711_num	B3e: Factor of skin block or cream does child usually uses	1.1495	( 0.5272 , 2.5063 )	0.726	4986
rs9556711_num	B3f: Star system child's sun block or cream have	0.9342	( 0.5950 , 1.4668 )	0.7673	838
rs9556711_num	B3h: Frequency that mother applies sun lotion to child	0.9992	( 0.7664 , 1.3029 )	0.9955	4997
rs9556711_num	Child badly burnt ever up to age 8	0.988	( 0.6771 , 1.4417 )	0.9501	4800
rs9556711_num	Log of total moles	-0.1493	( -0.2884 , -0.0102 )	0.0354	2660
rs9556711_num	Total moles	-0.2867	( -0.6493 , 0.0759 )	0.1212	2660
rs957788_num	B1iii: At 8 years old child was badly sunburnt	0.8576	( 0.6318 , 1.1642 )	0.3247	5159
rs957788_num	B23b6/B22b7: Respondent has changed / is trying to change their tan/skin colour	0.8746	( 0.7428 , 1.0299 )	0.1081	4007
rs957788_num	B2a3: At 8 years old number of days child was out in the sun for 4+ hours	0.9937	( 0.8057 , 1.2255 )	0.9526	4746
rs957788_num	B3a: Child normally wears hat whilst out in the sun	1.1272	( 0.9397 , 1.3520 )	0.197	5106
rs957788_num	B3b: Child normally wears something to keep skin covered whilst out in the sun	0.9267	( 0.6985 , 1.2294 )	0.5976	5095
rs957788_num	B3c: Child normally uses sun block or cream whilst out in the sun	1.3229	( 0.8746 , 2.0011 )	0.1851	5114
rs957788_num	B3d: Child normally avoids midday sun whilst out in the sun	0.9531	( 0.8161 , 1.1132 )	0.5444	5096
rs957788_num	B3e: Factor of skin block or cream does child usually uses	1.1203	( 0.7397 , 1.6968 )	0.5916	4986
rs957788_num	B3f: Star system child's sun block or cream have	1.0801	( 0.8567 , 1.3618 )	0.5146	838
rs957788_num	B3h: Frequency that mother applies sun lotion to child	0.9526	( 0.8321 , 1.0906 )	0.4821	4997
rs957788_num	Child badly burnt ever up to age 8	0.9409	( 0.7786 , 1.1370 )	0.5281	4800
rs957788_num	Log of total moles	-0.0751	( -0.1466 , -0.0036 )	0.0396	2660
rs957788_num	Total moles	-0.1253	( -0.2980 , 0.0474 )	0.155	2660
rs9636231_num	B1iii: At 8 years old child was badly sunburnt	0.7985	( 0.5820 , 1.0954 )	0.163	5159
rs9636231_num	B23b6/B22b7: Respondent has changed / is trying to change their tan/skin colour	1.1035	( 0.9246 , 1.3171 )	0.2751	4007
rs9636231_num	B2a3: At 8 years old number of days child was out in the sun for 4+ hours	0.9501	( 0.7616 , 1.1853 )	0.6503	4746
rs9636231_num	B3a: Child normally wears hat whilst out in the sun	0.9243	( 0.7593 , 1.1252 )	0.4329	5106
rs9636231_num	B3b: Child normally wears something to keep skin covered whilst out in the sun	0.949	( 0.7064 , 1.2751 )	0.7284	5095
rs9636231_num	B3c: Child normally uses sun block or cream whilst out in the sun	0.6798	( 0.4148 , 1.1140 )	0.1256	5114
rs9636231_num	B3d: Child normally avoids midday sun whilst out in the sun	0.9847	( 0.8375 , 1.1578 )	0.852	5096
rs9636231_num	B3e: Factor of skin block or cream does child usually uses	1.4413	( 0.9463 , 2.1952 )	0.0886	4986
rs9636231_num	B3f: Star system child's sun block or cream have	1.1793	( 0.9307 , 1.4943 )	0.1721	838
rs9636231_num	B3h: Frequency that mother applies sun lotion to child	0.9969	( 0.8664 , 1.1470 )	0.9651	4997
rs9636231_num	Child badly burnt ever up to age 8	0.9111	( 0.7477 , 1.1101 )	0.3557	4800
rs9636231_num	Log of total moles	0.0669	( -0.0071 , 0.1408 )	0.0763	2660
rs9636231_num	Total moles	0.0959	( -0.0774 , 0.2693 )	0.2781	2660
rs9825310_num	B1iii: At 8 years old child was badly sunburnt	1.066	( 0.7922 , 1.4345 )	0.6729	5159
rs9825310_num	B23b6/B22b7: Respondent has changed / is trying to change their tan/skin colour	0.8802	( 0.7514 , 1.0311 )	0.1139	4007
rs9825310_num	B2a3: At 8 years old number of days child was out in the sun for 4+ hours	0.9016	( 0.7376 , 1.1020 )	0.3117	4746
rs9825310_num	B3a: Child normally wears hat whilst out in the sun	0.9978	( 0.8380 , 1.1881 )	0.9802	5106
rs9825310_num	B3b: Child normally wears something to keep skin covered whilst out in the sun	0.7904	( 0.6033 , 1.0354 )	0.0878	5095
rs9825310_num	B3c: Child normally uses sun block or cream whilst out in the sun	1.0133	( 0.6725 , 1.5268 )	0.9498	5114
rs9825310_num	B3d: Child normally avoids midday sun whilst out in the sun	0.994	( 0.8587 , 1.1506 )	0.9354	5096
rs9825310_num	B3e: Factor of skin block or cream does child usually uses	0.784	( 0.5224 , 1.1766 )	0.2401	4986
rs9825310_num	B3f: Star system child's sun block or cream have	0.9053	( 0.7254 , 1.1298 )	0.3786	838
rs9825310_num	B3h: Frequency that mother applies sun lotion to child	0.9627	( 0.8477 , 1.0933 )	0.5584	4997
rs9825310_num	Child badly burnt ever up to age 8	1.1097	( 0.9242 , 1.3326 )	0.2647	4800
rs9825310_num	Log of total moles	-0.0109	( -0.0780 , 0.0562 )	0.75	2660
rs9825310_num	Total moles	-0.0245	( -0.1839 , 0.1348 )	0.7627	2660
rs9839776_num	B1iii: At 8 years old child was badly sunburnt	0.7267	( 0.5100 , 1.0354 )	0.0772	5159
rs9839776_num	B23b6/B22b7: Respondent has changed / is trying to change their tan/skin colour	1.284	( 1.0863 , 1.5176 )	0.0034	4007
rs9839776_num	B2a3: At 8 years old number of days child was out in the sun for 4+ hours	1.0789	( 0.8625 , 1.3495 )	0.5063	4746
rs9839776_num	B3a: Child normally wears hat whilst out in the sun	0.9077	( 0.7513 , 1.0967 )	0.3156	5106
rs9839776_num	B3b: Child normally wears something to keep skin covered whilst out in the sun	0.9585	( 0.7173 , 1.2809 )	0.7746	5095
rs9839776_num	B3c: Child normally uses sun block or cream whilst out in the sun	1.4017	( 0.8613 , 2.2809 )	0.1741	5114
rs9839776_num	B3d: Child normally avoids midday sun whilst out in the sun	1.0238	( 0.8707 , 1.2038 )	0.7759	5096
rs9839776_num	B3e: Factor of skin block or cream does child usually uses	1.2215	( 0.7691 , 1.9399 )	0.3966	4986
rs9839776_num	B3f: Star system child's sun block or cream have	1.1762	( 0.9266 , 1.4931 )	0.1824	838
rs9839776_num	B3h: Frequency that mother applies sun lotion to child	0.9309	( 0.8103 , 1.0694 )	0.3117	4997
rs9839776_num	Child badly burnt ever up to age 8	0.989	( 0.8089 , 1.2094 )	0.9145	4800
rs9839776_num	Log of total moles	-0.0616	( -0.1356 , 0.0124 )	0.1029	2660
rs9839776_num	Total moles	-0.0526	( -0.2267 , 0.1214 )	0.5535	2660
rs9874556_num	B1iii: At 8 years old child was badly sunburnt	1.076	( 0.7871 , 1.4709 )	0.6459	4981
rs9874556_num	B23b6/B22b7: Respondent has changed / is trying to change their tan/skin colour	0.928	( 0.7905 , 1.0894 )	0.3611	3882
rs9874556_num	B2a3: At 8 years old number of days child was out in the sun for 4+ hours	1.0614	( 0.8662 , 1.3006 )	0.5654	4581
rs9874556_num	B3a: Child normally wears hat whilst out in the sun	0.9114	( 0.7626 , 1.0893 )	0.3078	4931
rs9874556_num	B3b: Child normally wears something to keep skin covered whilst out in the sun	1.2193	( 0.9286 , 1.6010 )	0.1536	4921
rs9874556_num	B3c: Child normally uses sun block or cream whilst out in the sun	1.217	( 0.8025 , 1.8455 )	0.3553	4939
rs9874556_num	B3d: Child normally avoids midday sun whilst out in the sun	1.05	( 0.9048 , 1.2184 )	0.5207	4921
rs9874556_num	B3e: Factor of skin block or cream does child usually uses	0.6662	( 0.4319 , 1.0274 )	0.0661	4812
rs9874556_num	B3f: Star system child's sun block or cream have	0.9269	( 0.7455 , 1.1525 )	0.4946	806
rs9874556_num	B3h: Frequency that mother applies sun lotion to child	0.9418	( 0.8283 , 1.0708 )	0.3597	4823
rs9874556_num	Child badly burnt ever up to age 8	1.322	( 1.0964 , 1.5940 )	0.0035	4631
rs9874556_num	Log of total moles	-0.0816	( -0.1488 , -0.0144 )	0.0173	2569
rs9874556_num	Total moles	-0.1029	( -0.2638 , 0.0581 )	0.2104	2569
rs9947276_num	B1iii: At 8 years old child was badly sunburnt	0.8114	( 0.5935 , 1.1094 )	0.1905	5155
rs9947276_num	B23b6/B22b7: Respondent has changed / is trying to change their tan/skin colour	0.9908	( 0.8330 , 1.1784 )	0.9166	4006
rs9947276_num	B2a3: At 8 years old number of days child was out in the sun for 4+ hours	0.8994	( 0.7192 , 1.1249 )	0.353	4742
rs9947276_num	B3a: Child normally wears hat whilst out in the sun	0.9055	( 0.7448 , 1.1009 )	0.3193	5102
rs9947276_num	B3b: Child normally wears something to keep skin covered whilst out in the sun	1.1464	( 0.8633 , 1.5223 )	0.3452	5091
rs9947276_num	B3c: Child normally uses sun block or cream whilst out in the sun	0.8189	( 0.5106 , 1.3135 )	0.4073	5110
rs9947276_num	B3d: Child normally avoids midday sun whilst out in the sun	0.9934	( 0.8463 , 1.1661 )	0.9356	5092
rs9947276_num	B3e: Factor of skin block or cream does child usually uses	0.9103	( 0.5792 , 1.4308 )	0.6839	4982
rs9947276_num	B3f: Star system child's sun block or cream have	1.1185	( 0.8900 , 1.4057 )	0.3367	837
rs9947276_num	B3h: Frequency that mother applies sun lotion to child	0.8389	( 0.7263 , 0.9690 )	0.0169	4993
rs9947276_num	Child badly burnt ever up to age 8	1.0231	( 0.8379 , 1.2492 )	0.8227	4795
rs9947276_num	Log of total moles	-0.0658	( -0.1382 , 0.0066 )	0.0749	2658
rs9947276_num	Total moles	-0.0753	( -0.2504 , 0.0998 )	0.3991	2658

## Sheet: Adjusted kids
SNP	Outcome	OR/B	95% CI	p	es_1	Reference allele	Linked to		p<.0026
rs1003641_k_num	B1iii: At 8 years old child was badly sunburnt	0.8889	( 0.5966 , 1.3244 )	0.5627	3619	G
rs1003641_k_num	B23b6/B22b7: Respondent has changed / is trying to change their tan/skin colour	0.8313	( 0.6870 , 1.0060 )	0.0576	2954	G
rs1003641_k_num	B2a3: At 8 years old number of days child was out in the sun for 4+ hours	1.0049	( 0.7697 , 1.3120 )	0.9714	3338	G
rs1003641_k_num	B3a: Child normally wears hat whilst out in the sun	0.9647	( 0.7666 , 1.2140 )	0.7595	3581	G
rs1003641_k_num	B3b: Child normally wears something to keep skin covered whilst out in the sun	1.0125	( 0.7146 , 1.4346 )	0.9444	3577	G
rs1003641_k_num	B3c: Child normally uses sun block or cream whilst out in the sun	0.3835	( 0.1812 , 0.8117 )	0.0122	3584	G
rs1003641_k_num	B3d: Child normally avoids midday sun whilst out in the sun	0.9844	( 0.8121 , 1.1934 )	0.8732	3575	G
rs1003641_k_num	B3e: Factor of skin block or cream does child usually uses	1.2801	( 0.7810 , 2.0981 )	0.3274	3496	G
rs1003641_k_num	B3f: Star system child's sun block or cream have	0.8877	( 0.6642 , 1.1863 )	0.4207	585	G
rs1003641_k_num	B3h: Frequency that mother applies sun lotion to child	0.9182	( 0.7742 , 1.0891 )	0.3272	3505	G
rs1003641_k_num	Child badly burnt ever up to age 8	0.948	( 0.7472 , 1.2027 )	0.6599	3432	G
rs12364283_k_num	B1iii: At 8 years old child was badly sunburnt	1.8127	( 0.7381 , 4.4518 )	0.1944	3619	A	Poor inhibition
rs12364283_k_num	B23b6/B22b7: Respondent has changed / is trying to change their tan/skin colour	0.8784	( 0.6394 , 1.2067 )	0.4236	2954	A	Poor inhibition
rs12364283_k_num	B2a3: At 8 years old number of days child was out in the sun for 4+ hours	1.211	( 0.7975 , 1.8390 )	0.369	3338	A	Poor inhibition
rs12364283_k_num	B3a: Child normally wears hat whilst out in the sun	1.1148	( 0.7748 , 1.6041 )	0.5583	3581	A	Poor inhibition
rs12364283_k_num	B3b: Child normally wears something to keep skin covered whilst out in the sun	0.819	( 0.4316 , 1.5539 )	0.5412	3577	A	Poor inhibition
rs12364283_k_num	B3c: Child normally uses sun block or cream whilst out in the sun	0.6613	( 0.2075 , 2.1082 )	0.4845	3584	A	Poor inhibition
rs12364283_k_num	B3d: Child normally avoids midday sun whilst out in the sun	0.8775	( 0.6271 , 1.2278 )	0.4457	3575	A	Poor inhibition
rs12364283_k_num	B3e: Factor of skin block or cream does child usually uses	1.046	( 0.4552 , 2.4037 )	0.9157	3496	A	Poor inhibition
rs12364283_k_num	B3f: Star system child's sun block or cream have	0.708	( 0.4088 , 1.2261 )	0.2178	585	A	Poor inhibition
rs12364283_k_num	B3h: Frequency that mother applies sun lotion to child	0.9874	( 0.7421 , 1.3136 )	0.9305	3505	A	Poor inhibition
rs12364283_k_num	Child badly burnt ever up to age 8	1.1869	( 0.7724 , 1.8237 )	0.4344	3432	A	Poor inhibition
rs12422191_k_num	B1iii: At 8 years old child was badly sunburnt	0.7648	( 0.4256 , 1.3742 )	0.3698	3619	G
rs12422191_k_num	B23b6/B22b7: Respondent has changed / is trying to change their tan/skin colour	0.9606	( 0.7056 , 1.3079 )	0.7987	2954	G
rs12422191_k_num	B2a3: At 8 years old number of days child was out in the sun for 4+ hours	1.1742	( 0.7883 , 1.7492 )	0.4295	3338	G
rs12422191_k_num	B3a: Child normally wears hat whilst out in the sun	1.1741	( 0.8313 , 1.6580 )	0.3622	3581	G
rs12422191_k_num	B3b: Child normally wears something to keep skin covered whilst out in the sun	1.3397	( 0.8112 , 2.2127 )	0.2533	3577	G
rs12422191_k_num	B3c: Child normally uses sun block or cream whilst out in the sun	0.1776	( 0.0245 , 1.2873 )	0.0872	3584	G
rs12422191_k_num	B3d: Child normally avoids midday sun whilst out in the sun	1.2084	( 0.9058 , 1.6121 )	0.198	3575	G
rs12422191_k_num	B3e: Factor of skin block or cream does child usually uses	1.2452	( 0.5870 , 2.6412 )	0.5677	3496	G
rs12422191_k_num	B3f: Star system child's sun block or cream have	0.8651	( 0.5481 , 1.3653 )	0.5336	585	G
rs12422191_k_num	B3h: Frequency that mother applies sun lotion to child	0.9043	( 0.6857 , 1.1925 )	0.476	3505	G
rs12422191_k_num	Child badly burnt ever up to age 8	0.9006	( 0.6221 , 1.3035 )	0.5788	3432	G
rs12805897_k_num	B1iii: At 8 years old child was badly sunburnt	1.7621	( 0.7185 , 4.3212 )	0.2158	3612	G
rs12805897_k_num	B23b6/B22b7: Respondent has changed / is trying to change their tan/skin colour	0.8905	( 0.6449 , 1.2298 )	0.4815	2948	G
rs12805897_k_num	B2a3: At 8 years old number of days child was out in the sun for 4+ hours	1.2391	( 0.8168 , 1.8799 )	0.3133	3332	G
rs12805897_k_num	B3a: Child normally wears hat whilst out in the sun	1.1156	( 0.7723 , 1.6115 )	0.5599	3574	G
rs12805897_k_num	B3b: Child normally wears something to keep skin covered whilst out in the sun	0.8408	( 0.4438 , 1.5927 )	0.5946	3570	G
rs12805897_k_num	B3c: Child normally uses sun block or cream whilst out in the sun	0.6781	( 0.2132 , 2.1570 )	0.5106	3577	G
rs12805897_k_num	B3d: Child normally avoids midday sun whilst out in the sun	0.9074	( 0.6490 , 1.2686 )	0.5698	3568	G
rs12805897_k_num	B3e: Factor of skin block or cream does child usually uses	1.0838	( 0.4733 , 2.4820 )	0.849	3490	G
rs12805897_k_num	B3f: Star system child's sun block or cream have	0.7894	( 0.4560 , 1.3664 )	0.3982	584	G
rs12805897_k_num	B3h: Frequency that mother applies sun lotion to child	0.9998	( 0.7502 , 1.3324 )	0.9988	3498	G
rs12805897_k_num	Child badly burnt ever up to age 8	1.205	( 0.7775 , 1.8674 )	0.4042	3425	G
rs161557_k_num	B1iii: At 8 years old child was badly sunburnt	0.6957	( 0.4270 , 1.1333 )	0.145	3619	T
rs161557_k_num	B23b6/B22b7: Respondent has changed / is trying to change their tan/skin colour	0.913	( 0.7341 , 1.1354 )	0.4131	2954	T
rs161557_k_num	B2a3: At 8 years old number of days child was out in the sun for 4+ hours	0.9361	( 0.7058 , 1.2414 )	0.6464	3338	T
rs161557_k_num	B3a: Child normally wears hat whilst out in the sun	1.1597	( 0.8994 , 1.4954 )	0.2534	3581	T
rs161557_k_num	B3b: Child normally wears something to keep skin covered whilst out in the sun	1.0351	( 0.7093 , 1.5106 )	0.8581	3577	T
rs161557_k_num	B3c: Child normally uses sun block or cream whilst out in the sun	0.9107	( 0.5033 , 1.6481 )	0.7573	3584	T
rs161557_k_num	B3d: Child normally avoids midday sun whilst out in the sun	0.904	( 0.7403 , 1.1040 )	0.3223	3575	T
rs161557_k_num	B3e: Factor of skin block or cream does child usually uses	0.9122	( 0.5322 , 1.5635 )	0.7382	3496	T
rs161557_k_num	B3f: Star system child's sun block or cream have	0.8467	( 0.6207 , 1.1549 )	0.2935	585	T
rs161557_k_num	B3h: Frequency that mother applies sun lotion to child	0.9491	( 0.7942 , 1.1342 )	0.5652	3505	T
rs161557_k_num	Child badly burnt ever up to age 8	1.0055	( 0.7775 , 1.3003 )	0.9669	3432	T
rs2059696_k_num	B1iii: At 8 years old child was badly sunburnt	1.3871	( 0.9338 , 2.0603 )	0.1051	3476	G
rs2059696_k_num	B23b6/B22b7: Respondent has changed / is trying to change their tan/skin colour	0.8803	( 0.7183 , 1.0789 )	0.2194	2840	G
rs2059696_k_num	B2a3: At 8 years old number of days child was out in the sun for 4+ hours	0.9656	( 0.7394 , 1.2609 )	0.7969	3206	G
rs2059696_k_num	B3a: Child normally wears hat whilst out in the sun	1.2771	( 1.0046 , 1.6235 )	0.0457	3439	G
rs2059696_k_num	B3b: Child normally wears something to keep skin covered whilst out in the sun	0.9643	( 0.6825 , 1.3623 )	0.8365	3436	G
rs2059696_k_num	B3c: Child normally uses sun block or cream whilst out in the sun	1.4238	( 0.7627 , 2.6580 )	0.2673	3442	G
rs2059696_k_num	B3d: Child normally avoids midday sun whilst out in the sun	1.086	( 0.8924 , 1.3217 )	0.4103	3433	G
rs2059696_k_num	B3e: Factor of skin block or cream does child usually uses	0.8899	( 0.5383 , 1.4711 )	0.6493	3356	G
rs2059696_k_num	B3f: Star system child's sun block or cream have	1.1764	( 0.8695 , 1.5917 )	0.2922	560	G
rs2059696_k_num	B3h: Frequency that mother applies sun lotion to child	1.0565	( 0.8901 , 1.2542 )	0.5295	3366	G
rs2059696_k_num	Child badly burnt ever up to age 8	0.9186	( 0.7180 , 1.1752 )	0.4991	3299	G
rs2073478_k_num	B1iii: At 8 years old child was badly sunburnt	1.4694	( 1.0132 , 2.1310 )	0.0424	3619	G	heavy drinking
rs2073478_k_num	B23b6/B22b7: Respondent has changed / is trying to change their tan/skin colour	1.0236	( 0.8538 , 1.2271 )	0.8013	2954	G	heavy drinking
rs2073478_k_num	B2a3: At 8 years old number of days child was out in the sun for 4+ hours	0.954	( 0.7464 , 1.2193 )	0.7068	3338	G	heavy drinking
rs2073478_k_num	B3a: Child normally wears hat whilst out in the sun	1.0277	( 0.8323 , 1.2689 )	0.7998	3581	G	heavy drinking
rs2073478_k_num	B3b: Child normally wears something to keep skin covered whilst out in the sun	1.1202	( 0.8074 , 1.5542 )	0.4969	3577	G	heavy drinking
rs2073478_k_num	B3c: Child normally uses sun block or cream whilst out in the sun	0.5911	( 0.3513 , 0.9948 )	0.0478	3584	G	heavy drinking
rs2073478_k_num	B3d: Child normally avoids midday sun whilst out in the sun	1.1439	( 0.9558 , 1.3691 )	0.1424	3575	G	heavy drinking
rs2073478_k_num	B3e: Factor of skin block or cream does child usually uses	0.8106	( 0.5086 , 1.2920 )	0.3773	3496	G	heavy drinking
rs2073478_k_num	B3f: Star system child's sun block or cream have	1.1453	( 0.8709 , 1.5062 )	0.3316	585	G	heavy drinking
rs2073478_k_num	B3h: Frequency that mother applies sun lotion to child	0.9943	( 0.8510 , 1.1617 )	0.9425	3505	G	heavy drinking
rs2073478_k_num	Child badly burnt ever up to age 8	0.9517	( 0.7610 , 1.1902 )	0.6645	3432	G	heavy drinking
rs2440390_k_num	B1iii: At 8 years old child was badly sunburnt	1.2618	( 0.7394 , 2.1533 )	0.3938	3587	T
rs2440390_k_num	B23b6/B22b7: Respondent has changed / is trying to change their tan/skin colour	1.321	( 1.0240 , 1.7041 )	0.0322	2934	T
rs2440390_k_num	B2a3: At 8 years old number of days child was out in the sun for 4+ hours	0.7612	( 0.5383 , 1.0766 )	0.1229	3309	T
rs2440390_k_num	B3a: Child normally wears hat whilst out in the sun	0.917	( 0.6705 , 1.2543 )	0.5879	3549	T
rs2440390_k_num	B3b: Child normally wears something to keep skin covered whilst out in the sun	0.805	( 0.5102 , 1.2702 )	0.3513	3545	T
rs2440390_k_num	B3c: Child normally uses sun block or cream whilst out in the sun	1.8341	( 0.6617 , 5.0837 )	0.2436	3552	T
rs2440390_k_num	B3d: Child normally avoids midday sun whilst out in the sun	1.0107	( 0.7705 , 1.3257 )	0.9389	3544	T
rs2440390_k_num	B3e: Factor of skin block or cream does child usually uses	0.6431	( 0.3421 , 1.2089 )	0.1704	3464	T
rs2440390_k_num	B3f: Star system child's sun block or cream have	1.0174	( 0.6718 , 1.5407 )	0.9351	581	T
rs2440390_k_num	B3h: Frequency that mother applies sun lotion to child	1.0091	( 0.7949 , 1.2808 )	0.941	3474	T
rs2440390_k_num	Child badly burnt ever up to age 8	1.0411	( 0.7451 , 1.4545 )	0.8135	3405	T
rs2734848_k_num	B1iii: At 8 years old child was badly sunburnt	0.7623	( 0.4855 , 1.1968 )	0.2382	3619	T
rs2734848_k_num	B23b6/B22b7: Respondent has changed / is trying to change their tan/skin colour	0.8483	( 0.6771 , 1.0628 )	0.1525	2954	T
rs2734848_k_num	B2a3: At 8 years old number of days child was out in the sun for 4+ hours	1.1934	( 0.8803 , 1.6180 )	0.2548	3338	T
rs2734848_k_num	B3a: Child normally wears hat whilst out in the sun	1.1411	( 0.8767 , 1.4854 )	0.3264	3581	T
rs2734848_k_num	B3b: Child normally wears something to keep skin covered whilst out in the sun	1.4053	( 0.9606 , 2.0559 )	0.0796	3577	T
rs2734848_k_num	B3c: Child normally uses sun block or cream whilst out in the sun	0.4283	( 0.1702 , 1.0783 )	0.0719	3584	T
rs2734848_k_num	B3d: Child normally avoids midday sun whilst out in the sun	1.0653	( 0.8494 , 1.3360 )	0.5843	3575	T
rs2734848_k_num	B3e: Factor of skin block or cream does child usually uses	1.4658	( 0.8378 , 2.5644 )	0.1803	3496	T
rs2734848_k_num	B3f: Star system child's sun block or cream have	0.9701	( 0.6845 , 1.3749 )	0.8646	585	T
rs2734848_k_num	B3h: Frequency that mother applies sun lotion to child	0.9598	( 0.7830 , 1.1764 )	0.6925	3505	T
rs2734848_k_num	Child badly burnt ever up to age 8	0.9608	( 0.7240 , 1.2752 )	0.782	3432	T
rs2817580_k_num	B1iii: At 8 years old child was badly sunburnt	0.9521	( 0.6454 , 1.4045 )	0.8046	3614	G
rs2817580_k_num	B23b6/B22b7: Respondent has changed / is trying to change their tan/skin colour	1.0434	( 0.8678 , 1.2546 )	0.6511	2951	G
rs2817580_k_num	B2a3: At 8 years old number of days child was out in the sun for 4+ hours	1.1847	( 0.9148 , 1.5343 )	0.1988	3335	G
rs2817580_k_num	B3a: Child normally wears hat whilst out in the sun	1.0679	( 0.8601 , 1.3260 )	0.5518	3576	G
rs2817580_k_num	B3b: Child normally wears something to keep skin covered whilst out in the sun	1.095	( 0.7836 , 1.5302 )	0.5951	3572	G
rs2817580_k_num	B3c: Child normally uses sun block or cream whilst out in the sun	1.0046	( 0.5860 , 1.7224 )	0.9866	3579	G
rs2817580_k_num	B3d: Child normally avoids midday sun whilst out in the sun	1.0487	( 0.8740 , 1.2583 )	0.609	3570	G
rs2817580_k_num	B3e: Factor of skin block or cream does child usually uses	1.0361	( 0.6390 , 1.6801 )	0.8855	3492	G
rs2817580_k_num	B3f: Star system child's sun block or cream have	1.1936	( 0.9022 , 1.5790 )	0.2153	584	G
rs2817580_k_num	B3h: Frequency that mother applies sun lotion to child	1.027	( 0.8758 , 1.2044 )	0.7428	3500	G
rs2817580_k_num	Child badly burnt ever up to age 8	1.0565	( 0.8426 , 1.3247 )	0.6339	3428	G
rs28583298_k_num	B1iii: At 8 years old child was badly sunburnt	0.7936	( 0.5295 , 1.1894 )	0.2628	3451	G
rs28583298_k_num	B23b6/B22b7: Respondent has changed / is trying to change their tan/skin colour	0.9778	( 0.8094 , 1.1811 )	0.8154	2811	G
rs28583298_k_num	B2a3: At 8 years old number of days child was out in the sun for 4+ hours	0.9767	( 0.7531 , 1.2666 )	0.8588	3183	G
rs28583298_k_num	B3a: Child normally wears hat whilst out in the sun	0.9858	( 0.7916 , 1.2277 )	0.8983	3417	G
rs28583298_k_num	B3b: Child normally wears something to keep skin covered whilst out in the sun	0.7718	( 0.5581 , 1.0674 )	0.1174	3414	G
rs28583298_k_num	B3c: Child normally uses sun block or cream whilst out in the sun	0.765	( 0.4540 , 1.2892 )	0.3144	3419	G
rs28583298_k_num	B3d: Child normally avoids midday sun whilst out in the sun	0.956	( 0.7976 , 1.1457 )	0.6259	3411	G
rs28583298_k_num	B3e: Factor of skin block or cream does child usually uses	0.8123	( 0.5037 , 1.3102 )	0.3941	3334	G
rs28583298_k_num	B3f: Star system child's sun block or cream have	1.3663	( 1.0189 , 1.8321 )	0.037	547	G
rs28583298_k_num	B3h: Frequency that mother applies sun lotion to child	0.9182	( 0.7818 , 1.0785 )	0.2986	3345	G
rs28583298_k_num	Child badly burnt ever up to age 8	0.9164	( 0.7271 , 1.1550 )	0.4596	3271	G
rs2887510_k_num	B1iii: At 8 years old child was badly sunburnt	0.9504	( 0.6397 , 1.4121 )	0.8012	3619	G
rs2887510_k_num	B23b6/B22b7: Respondent has changed / is trying to change their tan/skin colour	0.983	( 0.8120 , 1.1899 )	0.86	2954	G
rs2887510_k_num	B2a3: At 8 years old number of days child was out in the sun for 4+ hours	0.7675	( 0.5839 , 1.0088 )	0.0578	3338	G
rs2887510_k_num	B3a: Child normally wears hat whilst out in the sun	1.2073	( 0.9723 , 1.4990 )	0.088	3581	G
rs2887510_k_num	B3b: Child normally wears something to keep skin covered whilst out in the sun	1.3157	( 0.9465 , 1.8290 )	0.1025	3577	G
rs2887510_k_num	B3c: Child normally uses sun block or cream whilst out in the sun	1.1389	( 0.6607 , 1.9633 )	0.6396	3584	G
rs2887510_k_num	B3d: Child normally avoids midday sun whilst out in the sun	1.1929	( 0.9931 , 1.4329 )	0.0593	3575	G
rs2887510_k_num	B3e: Factor of skin block or cream does child usually uses	1.4405	( 0.8911 , 2.3286 )	0.1364	3496	G
rs2887510_k_num	B3f: Star system child's sun block or cream have	0.948	( 0.7220 , 1.2446 )	0.7005	585	G
rs2887510_k_num	B3h: Frequency that mother applies sun lotion to child	1.0118	( 0.8594 , 1.1912 )	0.8881	3505	G
rs2887510_k_num	Child badly burnt ever up to age 8	0.947	( 0.7508 , 1.1944 )	0.6457	3432	G
rs29132_k_num	B1iii: At 8 years old child was badly sunburnt	1.9935	( 1.0599 , 3.7498 )	0.0323	3610	G
rs29132_k_num	B23b6/B22b7: Respondent has changed / is trying to change their tan/skin colour	0.6025	( 0.3702 , 0.9804 )	0.0414	2946	G
rs29132_k_num	B2a3: At 8 years old number of days child was out in the sun for 4+ hours	1.0988	( 0.6209 , 1.9443 )	0.7464	3332	G
rs29132_k_num	B3a: Child normally wears hat whilst out in the sun	1.2634	( 0.7568 , 2.1092 )	0.3712	3572	G
rs29132_k_num	B3b: Child normally wears something to keep skin covered whilst out in the sun	0.9967	( 0.4849 , 2.0484 )	0.9928	3568	G
rs29132_k_num	B3c: Child normally uses sun block or cream whilst out in the sun	1.5531	( 0.3777 , 6.3858 )	0.5417	3575	G
rs29132_k_num	B3d: Child normally avoids midday sun whilst out in the sun	1.0781	( 0.7216 , 1.6107 )	0.7136	3566	G
rs29132_k_num	B3e: Factor of skin block or cream does child usually uses	1.292	( 0.4032 , 4.1401 )	0.6663	3487	G
rs29132_k_num	B3f: Star system child's sun block or cream have	0.7973	( 0.4368 , 1.4554 )	0.4606	582	G
rs29132_k_num	B3h: Frequency that mother applies sun lotion to child	1.3001	( 0.8918 , 1.8952 )	0.1723	3496	G
rs29132_k_num	Child badly burnt ever up to age 8	1.1361	( 0.7137 , 1.8087 )	0.5906	3422	G
rs4938016_k_num	B1iii: At 8 years old child was badly sunburnt	1.2314	( 0.8303 , 1.8262 )	0.3005	3587	G
rs4938016_k_num	B23b6/B22b7: Respondent has changed / is trying to change their tan/skin colour	1.2149	( 1.0056 , 1.4679 )	0.0436	2928	G
rs4938016_k_num	B2a3: At 8 years old number of days child was out in the sun for 4+ hours	1.0004	( 0.7665 , 1.3056 )	0.9977	3310	G
rs4938016_k_num	B3a: Child normally wears hat whilst out in the sun	0.9661	( 0.7690 , 1.2138 )	0.7674	3550	G
rs4938016_k_num	B3b: Child normally wears something to keep skin covered whilst out in the sun	0.9669	( 0.6836 , 1.3675 )	0.849	3546	G
rs4938016_k_num	B3c: Child normally uses sun block or cream whilst out in the sun	2.038	( 1.0233 , 4.0589 )	0.0428	3553	G
rs4938016_k_num	B3d: Child normally avoids midday sun whilst out in the sun	0.9783	( 0.8086 , 1.1836 )	0.8212	3544	G
rs4938016_k_num	B3e: Factor of skin block or cream does child usually uses	0.8242	( 0.5031 , 1.3503 )	0.4428	3465	G
rs4938016_k_num	B3f: Star system child's sun block or cream have	1.0638	( 0.7979 , 1.4182 )	0.6735	582	G
rs4938016_k_num	B3h: Frequency that mother applies sun lotion to child	1.0321	( 0.8713 , 1.2226 )	0.7145	3475	G
rs4938016_k_num	Child badly burnt ever up to age 8	1.0898	( 0.8615 , 1.3787 )	0.4734	3401	G
rs5756384_k_num	B1iii: At 8 years old child was badly sunburnt	0.8473	( 0.5753 , 1.2480 )	0.4018	3554	T
rs5756384_k_num	B23b6/B22b7: Respondent has changed / is trying to change their tan/skin colour	0.835	( 0.6949 , 1.0033 )	0.0542	2906	T
rs5756384_k_num	B2a3: At 8 years old number of days child was out in the sun for 4+ hours	0.91	( 0.7100 , 1.1664 )	0.4566	3278	T
rs5756384_k_num	B3a: Child normally wears hat whilst out in the sun	0.9679	( 0.7851 , 1.1931 )	0.7596	3517	T
rs5756384_k_num	B3b: Child normally wears something to keep skin covered whilst out in the sun	1.3512	( 0.9669 , 1.8882 )	0.0779	3512	T
rs5756384_k_num	B3c: Child normally uses sun block or cream whilst out in the sun	1.159	( 0.6763 , 1.9862 )	0.5914	3519	T
rs5756384_k_num	B3d: Child normally avoids midday sun whilst out in the sun	1.086	( 0.9084 , 1.2984 )	0.3651	3510	T
rs5756384_k_num	B3e: Factor of skin block or cream does child usually uses	1.0753	( 0.6674 , 1.7325 )	0.7653	3432	T
rs5756384_k_num	B3f: Star system child's sun block or cream have	1.1495	( 0.8729 , 1.5137 )	0.3212	575	T
rs5756384_k_num	B3h: Frequency that mother applies sun lotion to child	1.106	( 0.9457 , 1.2934 )	0.2071	3443	T
rs5756384_k_num	Child badly burnt ever up to age 8	1.1878	( 0.9511 , 1.4834 )	0.1291	3374	T
rs60050811_k_num	B1iii: At 8 years old child was badly sunburnt	2.4089	( 0.5924 , 9.7950 )	0.2193	3522	T
rs60050811_k_num	B23b6/B22b7: Respondent has changed / is trying to change their tan/skin colour	0.9765	( 0.6272 , 1.5202 )	0.9161	2872	T
rs60050811_k_num	B2a3: At 8 years old number of days child was out in the sun for 4+ hours	1.1463	( 0.6507 , 2.0192 )	0.6365	3249	T
rs60050811_k_num	B3a: Child normally wears hat whilst out in the sun	0.7931	( 0.4509 , 1.3950 )	0.421	3484	T
rs60050811_k_num	B3b: Child normally wears something to keep skin covered whilst out in the sun	1.1112	( 0.5175 , 2.3859 )	0.7868	3480	T
rs60050811_k_num	B3c: Child normally uses sun block or cream whilst out in the sun	0.8449	( 0.2057 , 3.4706 )	0.8152	3487	T
rs60050811_k_num	B3d: Child normally avoids midday sun whilst out in the sun	0.7998	( 0.4988 , 1.2825 )	0.3538	3479	T
rs60050811_k_num	B3e: Factor of skin block or cream does child usually uses	0.3185	( 0.0441 , 2.3007 )	0.2568	3403	T
rs60050811_k_num	B3f: Star system child's sun block or cream have	1.0978	( 0.6278 , 1.9196 )	0.7435	567	T
rs60050811_k_num	B3h: Frequency that mother applies sun lotion to child	0.837	( 0.5597 , 1.2516 )	0.3861	3411	T
rs60050811_k_num	Child badly burnt ever up to age 8	1.1775	( 0.6524 , 2.1253 )	0.5875	3331	T
rs650662_k_num	B1iii: At 8 years old child was badly sunburnt	1.5096	( 1.0341 , 2.2036 )	0.0328	3595	G
rs650662_k_num	B23b6/B22b7: Respondent has changed / is trying to change their tan/skin colour	0.9531	( 0.7978 , 1.1386 )	0.5963	2937	G
rs650662_k_num	B2a3: At 8 years old number of days child was out in the sun for 4+ hours	0.8865	( 0.6957 , 1.1298 )	0.3303	3317	G
rs650662_k_num	B3a: Child normally wears hat whilst out in the sun	1.0396	( 0.8470 , 1.2760 )	0.7102	3557	G
rs650662_k_num	B3b: Child normally wears something to keep skin covered whilst out in the sun	0.7792	( 0.5667 , 1.0713 )	0.1245	3553	G
rs650662_k_num	B3c: Child normally uses sun block or cream whilst out in the sun	1.0611	( 0.6353 , 1.7724 )	0.8208	3560	G
rs650662_k_num	B3d: Child normally avoids midday sun whilst out in the sun	1.081	( 0.9093 , 1.2851 )	0.3774	3552	G
rs650662_k_num	B3e: Factor of skin block or cream does child usually uses	0.9272	( 0.5807 , 1.4807 )	0.7518	3472	G
rs650662_k_num	B3f: Star system child's sun block or cream have	1.1731	( 0.9106 , 1.5112 )	0.2166	580	G
rs650662_k_num	B3h: Frequency that mother applies sun lotion to child	1.0559	( 0.9069 , 1.2293 )	0.4837	3482	G
rs650662_k_num	Child badly burnt ever up to age 8	1.0789	( 0.8683 , 1.3405 )	0.4932	3411	G
rs7118900_k_num	B1iii: At 8 years old child was badly sunburnt	1.5307	( 0.8868 , 2.6421 )	0.1264	3619	G	Higher doses for opiate addiction
rs7118900_k_num	B23b6/B22b7: Respondent has changed / is trying to change their tan/skin colour	1.0095	( 0.8025 , 1.2699 )	0.9358	2954	G	Higher doses for opiate addiction
rs7118900_k_num	B2a3: At 8 years old number of days child was out in the sun for 4+ hours	1.1593	( 0.8601 , 1.5625 )	0.3317	3338	G	Higher doses for opiate addiction
rs7118900_k_num	B3a: Child normally wears hat whilst out in the sun	1.0289	( 0.7910 , 1.3383 )	0.8318	3581	G	Higher doses for opiate addiction
rs7118900_k_num	B3b: Child normally wears something to keep skin covered whilst out in the sun	0.9979	( 0.6648 , 1.4977 )	0.9918	3577	G	Higher doses for opiate addiction
rs7118900_k_num	B3c: Child normally uses sun block or cream whilst out in the sun	1.2644	( 0.6808 , 2.3482 )	0.4577	3584	G	Higher doses for opiate addiction
rs7118900_k_num	B3d: Child normally avoids midday sun whilst out in the sun	0.9319	( 0.7434 , 1.1682 )	0.5407	3575	G	Higher doses for opiate addiction
rs7118900_k_num	B3e: Factor of skin block or cream does child usually uses	0.7239	( 0.3707 , 1.4133 )	0.3438	3496	G	Higher doses for opiate addiction
rs7118900_k_num	B3f: Star system child's sun block or cream have	1.2902	( 0.9025 , 1.8445 )	0.1624	585	G	Higher doses for opiate addiction
rs7118900_k_num	B3h: Frequency that mother applies sun lotion to child	1.1106	( 0.9173 , 1.3446 )	0.2823	3505	G	Higher doses for opiate addiction
rs7118900_k_num	Child badly burnt ever up to age 8	1.2805	( 0.9472 , 1.7310 )	0.108	3432	G	Higher doses for opiate addiction
rs861204_k_num	B1iii: At 8 years old child was badly sunburnt	1.0009	( 0.6768 , 1.4804 )	0.9962	3619	G
rs861204_k_num	B23b6/B22b7: Respondent has changed / is trying to change their tan/skin colour	1.0333	( 0.8551 , 1.2487 )	0.7343	2954	G
rs861204_k_num	B2a3: At 8 years old number of days child was out in the sun for 4+ hours	1.1729	( 0.9098 , 1.5120 )	0.2186	3338	G
rs861204_k_num	B3a: Child normally wears hat whilst out in the sun	1.017	( 0.8182 , 1.2641 )	0.8795	3581	G
rs861204_k_num	B3b: Child normally wears something to keep skin covered whilst out in the sun	0.9303	( 0.6619 , 1.3074 )	0.6773	3577	G
rs861204_k_num	B3c: Child normally uses sun block or cream whilst out in the sun	0.8646	( 0.4932 , 1.5155 )	0.6114	3584	G
rs861204_k_num	B3d: Child normally avoids midday sun whilst out in the sun	0.9308	( 0.7731 , 1.1206 )	0.4486	3575	G
rs861204_k_num	B3e: Factor of skin block or cream does child usually uses	0.9523	( 0.5824 , 1.5573 )	0.8457	3496	G
rs861204_k_num	B3f: Star system child's sun block or cream have	1.2046	( 0.9135 , 1.5886 )	0.1872	585	G
rs861204_k_num	B3h: Frequency that mother applies sun lotion to child	0.9716	( 0.8264 , 1.1424 )	0.7276	3505	G
rs861204_k_num	Child badly burnt ever up to age 8	0.9953	( 0.7919 , 1.2510 )	0.968	3432	G

## Sheet: Adjusted mums
SNP	Outcome	OR/B	95% CI	p	es_1	Reference allele	Linked to		p<.0026
rs1003641_m_num	B1iii: At 8 years old child was badly sunburnt	0.6732	( 0.4614 , 0.9823 )	0.0401	3617	G
rs1003641_m_num	B23b6/B22b7: Respondent has changed / is trying to change their tan/skin colour	0.8148	( 0.6742 , 0.9847 )	0.034	2952	G
rs1003641_m_num	B2a3: At 8 years old number of days child was out in the sun for 4+ hours	0.9091	( 0.6937 , 1.1916 )	0.4901	3336	G
rs1003641_m_num	B3a: Child normally wears hat whilst out in the sun	1.0399	( 0.8324 , 1.2992 )	0.7304	3579	G
rs1003641_m_num	B3b: Child normally wears something to keep skin covered whilst out in the sun	0.9264	( 0.6519 , 1.3166 )	0.6699	3575	G
rs1003641_m_num	B3c: Child normally uses sun block or cream whilst out in the sun	0.5154	( 0.2618 , 1.0146 )	0.0551	3582	G
rs1003641_m_num	B3d: Child normally avoids midday sun whilst out in the sun	1.05	( 0.8702 , 1.2668 )	0.6109	3573	G
rs1003641_m_num	B3e: Factor of skin block or cream does child usually uses	1.1869	( 0.7306 , 1.9282 )	0.4889	3494	G
rs1003641_m_num	B3f: Star system child's sun block or cream have	0.987	( 0.7434 , 1.3105 )	0.9279	585	G
rs1003641_m_num	B3h: Frequency that mother applies sun lotion to child	1.0094	( 0.8551 , 1.1916 )	0.9119	3503	G
rs1003641_m_num	Child badly burnt ever up to age 8	0.9738	( 0.7697 , 1.2321 )	0.8251	3430	G
rs12364283_m_num	B1iii: At 8 years old child was badly sunburnt	1.4354	( 0.6305 , 3.2679 )	0.3892	3619	A	Poor inhibition
rs12364283_m_num	B23b6/B22b7: Respondent has changed / is trying to change their tan/skin colour	0.9264	( 0.6693 , 1.2822 )	0.6447	2954	A	Poor inhibition
rs12364283_m_num	B2a3: At 8 years old number of days child was out in the sun for 4+ hours	0.827	( 0.5033 , 1.3590 )	0.4535	3338	A	Poor inhibition
rs12364283_m_num	B3a: Child normally wears hat whilst out in the sun	1.3644	( 0.9669 , 1.9254 )	0.077	3581	A	Poor inhibition
rs12364283_m_num	B3b: Child normally wears something to keep skin covered whilst out in the sun	1.1178	( 0.6318 , 1.9776 )	0.702	3577	A	Poor inhibition
rs12364283_m_num	B3c: Child normally uses sun block or cream whilst out in the sun	1.1783	( 0.4716 , 2.9439 )	0.7255	3584	A	Poor inhibition
rs12364283_m_num	B3d: Child normally avoids midday sun whilst out in the sun	1.037	( 0.7520 , 1.4299 )	0.8246	3575	A	Poor inhibition
rs12364283_m_num	B3e: Factor of skin block or cream does child usually uses	1.096	( 0.4760 , 2.5235 )	0.8295	3496	A	Poor inhibition
rs12364283_m_num	B3f: Star system child's sun block or cream have	0.8597	( 0.5099 , 1.4495 )	0.5706	585	A	Poor inhibition
rs12364283_m_num	B3h: Frequency that mother applies sun lotion to child	1.0492	( 0.7894 , 1.3945 )	0.7407	3505	A	Poor inhibition
rs12364283_m_num	Child badly burnt ever up to age 8	0.8005	( 0.5502 , 1.1646 )	0.2446	3432	A	Poor inhibition
rs12422191_m_num	B1iii: At 8 years old child was badly sunburnt	0.8746	( 0.4788 , 1.5976 )	0.663	3619	G
rs12422191_m_num	B23b6/B22b7: Respondent has changed / is trying to change their tan/skin colour	0.8291	( 0.6221 , 1.1048 )	0.2007	2954	G
rs12422191_m_num	B2a3: At 8 years old number of days child was out in the sun for 4+ hours	0.9565	( 0.6291 , 1.4542 )	0.8352	3338	G
rs12422191_m_num	B3a: Child normally wears hat whilst out in the sun	1.1954	( 0.8561 , 1.6692 )	0.2948	3581	G
rs12422191_m_num	B3b: Child normally wears something to keep skin covered whilst out in the sun	1.1148	( 0.6609 , 1.8805 )	0.6837	3577	G
rs12422191_m_num	B3c: Child normally uses sun block or cream whilst out in the sun	0.5333	( 0.1665 , 1.7080 )	0.2898	3584	G
rs12422191_m_num	B3d: Child normally avoids midday sun whilst out in the sun	1.1364	( 0.8539 , 1.5123 )	0.3804	3575	G
rs12422191_m_num	B3e: Factor of skin block or cream does child usually uses	1.2216	( 0.5838 , 2.5561 )	0.5952	3496	G
rs12422191_m_num	B3f: Star system child's sun block or cream have	0.5893	( 0.3546 , 0.9793 )	0.0413	585	G
rs12422191_m_num	B3h: Frequency that mother applies sun lotion to child	1.0082	( 0.7764 , 1.3093 )	0.951	3505	G
rs12422191_m_num	Child badly burnt ever up to age 8	1.0073	( 0.6888 , 1.4731 )	0.9702	3432	G
rs12805897_m_num	B1iii: At 8 years old child was badly sunburnt	1.3971	( 0.6125 , 3.1869 )	0.4267	3614	G
rs12805897_m_num	B23b6/B22b7: Respondent has changed / is trying to change their tan/skin colour	0.9439	( 0.6770 , 1.3161 )	0.7335	2948	G
rs12805897_m_num	B2a3: At 8 years old number of days child was out in the sun for 4+ hours	0.8494	( 0.5162 , 1.3978 )	0.5207	3334	G
rs12805897_m_num	B3a: Child normally wears hat whilst out in the sun	1.3709	( 0.9661 , 1.9454 )	0.0773	3576	G
rs12805897_m_num	B3b: Child normally wears something to keep skin covered whilst out in the sun	1.1522	( 0.6505 , 2.0410 )	0.6272	3572	G
rs12805897_m_num	B3c: Child normally uses sun block or cream whilst out in the sun	1.2109	( 0.4834 , 3.0329 )	0.6829	3579	G
rs12805897_m_num	B3d: Child normally avoids midday sun whilst out in the sun	1.0732	( 0.7770 , 1.4824 )	0.6681	3570	G
rs12805897_m_num	B3e: Factor of skin block or cream does child usually uses	1.1392	( 0.4924 , 2.6357 )	0.7608	3491	G
rs12805897_m_num	B3f: Star system child's sun block or cream have	0.8662	( 0.5008 , 1.4984 )	0.6075	585	G
rs12805897_m_num	B3h: Frequency that mother applies sun lotion to child	1.0418	( 0.7794 , 1.3924 )	0.7822	3500	G
rs12805897_m_num	Child badly burnt ever up to age 8	0.7709	( 0.5290 , 1.1235 )	0.1758	3426	G
rs161557_m_num	B1iii: At 8 years old child was badly sunburnt	0.8578	( 0.5428 , 1.3558 )	0.5115	3619	T
rs161557_m_num	B23b6/B22b7: Respondent has changed / is trying to change their tan/skin colour	1.0422	( 0.8448 , 1.2857 )	0.6995	2954	T
rs161557_m_num	B2a3: At 8 years old number of days child was out in the sun for 4+ hours	0.8569	( 0.6497 , 1.1302 )	0.2743	3338	T
rs161557_m_num	B3a: Child normally wears hat whilst out in the sun	1.2166	( 0.9397 , 1.5751 )	0.1367	3581	T
rs161557_m_num	B3b: Child normally wears something to keep skin covered whilst out in the sun	0.8299	( 0.5786 , 1.1903 )	0.3109	3577	T
rs161557_m_num	B3c: Child normally uses sun block or cream whilst out in the sun	0.8455	( 0.4697 , 1.5222 )	0.5759	3584	T
rs161557_m_num	B3d: Child normally avoids midday sun whilst out in the sun	0.9238	( 0.7547 , 1.1307 )	0.442	3575	T
rs161557_m_num	B3e: Factor of skin block or cream does child usually uses	1.2014	( 0.6711 , 2.1506 )	0.5369	3496	T
rs161557_m_num	B3f: Star system child's sun block or cream have	0.7681	( 0.5713 , 1.0326 )	0.0806	585	T
rs161557_m_num	B3h: Frequency that mother applies sun lotion to child	0.9777	( 0.8167 , 1.1705 )	0.8062	3505	T
rs161557_m_num	Child badly burnt ever up to age 8	0.8832	( 0.6767 , 1.1527 )	0.3607	3432	T
rs2059696_m_num	B1iii: At 8 years old child was badly sunburnt	1.3326	( 0.9040 , 1.9643 )	0.147	3492	G
rs2059696_m_num	B23b6/B22b7: Respondent has changed / is trying to change their tan/skin colour	0.9459	( 0.7742 , 1.1557 )	0.5864	2853	G
rs2059696_m_num	B2a3: At 8 years old number of days child was out in the sun for 4+ hours	1.1643	( 0.8831 , 1.5352 )	0.2808	3223	G
rs2059696_m_num	B3a: Child normally wears hat whilst out in the sun	1.3279	( 1.0444 , 1.6884 )	0.0206	3456	G
rs2059696_m_num	B3b: Child normally wears something to keep skin covered whilst out in the sun	0.8948	( 0.6367 , 1.2576 )	0.5222	3453	G
rs2059696_m_num	B3c: Child normally uses sun block or cream whilst out in the sun	1.0051	( 0.5718 , 1.7669 )	0.9858	3459	G
rs2059696_m_num	B3d: Child normally avoids midday sun whilst out in the sun	1.0507	( 0.8647 , 1.2766 )	0.6189	3450	G
rs2059696_m_num	B3e: Factor of skin block or cream does child usually uses	1.0643	( 0.6272 , 1.8060 )	0.8172	3371	G
rs2059696_m_num	B3f: Star system child's sun block or cream have	1.3554	( 1.0117 , 1.8157 )	0.0415	563	G
rs2059696_m_num	B3h: Frequency that mother applies sun lotion to child	1.2471	( 1.0447 , 1.4887 )	0.0145	3379	G
rs2059696_m_num	Child badly burnt ever up to age 8	1.0866	( 0.8558 , 1.3798 )	0.4954	3317	G
rs2073478_m_num	B1iii: At 8 years old child was badly sunburnt	1.0174	( 0.6967 , 1.4858 )	0.9288	3619	G	heavy drinking
rs2073478_m_num	B23b6/B22b7: Respondent has changed / is trying to change their tan/skin colour	0.9202	( 0.7658 , 1.1057 )	0.3747	2954	G	heavy drinking
rs2073478_m_num	B2a3: At 8 years old number of days child was out in the sun for 4+ hours	1.0292	( 0.8016 , 1.3214 )	0.8215	3338	G	heavy drinking
rs2073478_m_num	B3a: Child normally wears hat whilst out in the sun	1.0256	( 0.8291 , 1.2687 )	0.8158	3581	G	heavy drinking
rs2073478_m_num	B3b: Child normally wears something to keep skin covered whilst out in the sun	1.0949	( 0.7875 , 1.5223 )	0.5896	3577	G	heavy drinking
rs2073478_m_num	B3c: Child normally uses sun block or cream whilst out in the sun	0.5908	( 0.3497 , 0.9979 )	0.0491	3584	G	heavy drinking
rs2073478_m_num	B3d: Child normally avoids midday sun whilst out in the sun	1.0141	( 0.8485 , 1.2121 )	0.8773	3575	G	heavy drinking
rs2073478_m_num	B3e: Factor of skin block or cream does child usually uses	0.9967	( 0.6172 , 1.6095 )	0.9893	3496	G	heavy drinking
rs2073478_m_num	B3f: Star system child's sun block or cream have	1.4488	( 1.0884 , 1.9284 )	0.0111	585	G	heavy drinking
rs2073478_m_num	B3h: Frequency that mother applies sun lotion to child	1.0205	( 0.8718 , 1.1944 )	0.801	3505	G	heavy drinking
rs2073478_m_num	Child badly burnt ever up to age 8	0.9482	( 0.7593 , 1.1841 )	0.639	3432	G	heavy drinking
rs2440390_m_num	B1iii: At 8 years old child was badly sunburnt	1.4525	( 0.8973 , 2.3512 )	0.1288	3594	T
rs2440390_m_num	B23b6/B22b7: Respondent has changed / is trying to change their tan/skin colour	1.1009	( 0.8493 , 1.4269 )	0.4677	2932	T
rs2440390_m_num	B2a3: At 8 years old number of days child was out in the sun for 4+ hours	0.8119	( 0.5810 , 1.1346 )	0.2224	3314	T
rs2440390_m_num	B3a: Child normally wears hat whilst out in the sun	1.0118	( 0.7412 , 1.3812 )	0.9411	3556	T
rs2440390_m_num	B3b: Child normally wears something to keep skin covered whilst out in the sun	0.9818	( 0.6121 , 1.5747 )	0.9393	3553	T
rs2440390_m_num	B3c: Child normally uses sun block or cream whilst out in the sun	1.173	( 0.5134 , 2.6801 )	0.7051	3559	T
rs2440390_m_num	B3d: Child normally avoids midday sun whilst out in the sun	0.9907	( 0.7647 , 1.2835 )	0.9437	3551	T
rs2440390_m_num	B3e: Factor of skin block or cream does child usually uses	0.8335	( 0.4338 , 1.6012 )	0.5845	3471	T
rs2440390_m_num	B3f: Star system child's sun block or cream have	0.9081	( 0.6219 , 1.3260 )	0.6177	581	T
rs2440390_m_num	B3h: Frequency that mother applies sun lotion to child	0.9708	( 0.7739 , 1.2178 )	0.798	3482	T
rs2440390_m_num	Child badly burnt ever up to age 8	1.1728	( 0.8627 , 1.5943 )	0.309	3409	T
rs2734848_m_num	B1iii: At 8 years old child was badly sunburnt	0.6878	( 0.4501 , 1.0510 )	0.0837	3619	T
rs2734848_m_num	B23b6/B22b7: Respondent has changed / is trying to change their tan/skin colour	0.8681	( 0.6986 , 1.0787 )	0.2017	2954	T
rs2734848_m_num	B2a3: At 8 years old number of days child was out in the sun for 4+ hours	1.0544	( 0.7787 , 1.4278 )	0.7318	3338	T
rs2734848_m_num	B3a: Child normally wears hat whilst out in the sun	1.0828	( 0.8378 , 1.3993 )	0.5434	3581	T
rs2734848_m_num	B3b: Child normally wears something to keep skin covered whilst out in the sun	1.0985	( 0.7429 , 1.6242 )	0.638	3577	T
rs2734848_m_num	B3c: Child normally uses sun block or cream whilst out in the sun	0.6215	( 0.2841 , 1.3597 )	0.2338	3584	T
rs2734848_m_num	B3d: Child normally avoids midday sun whilst out in the sun	1.0607	( 0.8529 , 1.3191 )	0.5963	3575	T
rs2734848_m_num	B3e: Factor of skin block or cream does child usually uses	1.1813	( 0.6745 , 2.0689 )	0.5601	3496	T
rs2734848_m_num	B3f: Star system child's sun block or cream have	0.8753	( 0.6228 , 1.2301 )	0.443	585	T
rs2734848_m_num	B3h: Frequency that mother applies sun lotion to child	1.0015	( 0.8243 , 1.2167 )	0.9882	3505	T
rs2734848_m_num	Child badly burnt ever up to age 8	0.9115	( 0.6964 , 1.1929 )	0.4996	3432	T
rs2817580_m_num	B1iii: At 8 years old child was badly sunburnt	0.8621	( 0.5815 , 1.2780 )	0.46	3615	G
rs2817580_m_num	B23b6/B22b7: Respondent has changed / is trying to change their tan/skin colour	1.1251	( 0.9356 , 1.3530 )	0.2103	2949	G
rs2817580_m_num	B2a3: At 8 years old number of days child was out in the sun for 4+ hours	1.106	( 0.8571 , 1.4272 )	0.4386	3335	G
rs2817580_m_num	B3a: Child normally wears hat whilst out in the sun	1.1141	( 0.8967 , 1.3843 )	0.3294	3577	G
rs2817580_m_num	B3b: Child normally wears something to keep skin covered whilst out in the sun	0.9495	( 0.6844 , 1.3173 )	0.7565	3573	G
rs2817580_m_num	B3c: Child normally uses sun block or cream whilst out in the sun	1.1884	( 0.6830 , 2.0679 )	0.5413	3580	G
rs2817580_m_num	B3d: Child normally avoids midday sun whilst out in the sun	1.0353	( 0.8640 , 1.2406 )	0.7066	3571	G
rs2817580_m_num	B3e: Factor of skin block or cream does child usually uses	1.1005	( 0.6770 , 1.7888 )	0.6993	3492	G
rs2817580_m_num	B3f: Star system child's sun block or cream have	1.239	( 0.9375 , 1.6375 )	0.1319	584	G
rs2817580_m_num	B3h: Frequency that mother applies sun lotion to child	1.145	( 0.9744 , 1.3455 )	0.1	3501	G
rs2817580_m_num	Child badly burnt ever up to age 8	1.15	( 0.9200 , 1.4374 )	0.2197	3427	G
rs28583298_m_num	B1iii: At 8 years old child was badly sunburnt	0.9859	( 0.6693 , 1.4523 )	0.9429	3477	G
rs28583298_m_num	B23b6/B22b7: Respondent has changed / is trying to change their tan/skin colour	0.9586	( 0.7932 , 1.1586 )	0.6622	2834	G
rs28583298_m_num	B2a3: At 8 years old number of days child was out in the sun for 4+ hours	0.8895	( 0.6928 , 1.1419 )	0.3581	3209	G
rs28583298_m_num	B3a: Child normally wears hat whilst out in the sun	0.965	( 0.7751 , 1.2014 )	0.75	3440	G
rs28583298_m_num	B3b: Child normally wears something to keep skin covered whilst out in the sun	0.8188	( 0.5886 , 1.1391 )	0.2353	3437	G
rs28583298_m_num	B3c: Child normally uses sun block or cream whilst out in the sun	0.8406	( 0.4914 , 1.4380 )	0.5262	3443	G
rs28583298_m_num	B3d: Child normally avoids midday sun whilst out in the sun	0.8093	( 0.6757 , 0.9694 )	0.0216	3434	G
rs28583298_m_num	B3e: Factor of skin block or cream does child usually uses	0.6885	( 0.4209 , 1.1261 )	0.137	3359	G
rs28583298_m_num	B3f: Star system child's sun block or cream have	1.0195	( 0.7700 , 1.3498 )	0.8927	559	G
rs28583298_m_num	B3h: Frequency that mother applies sun lotion to child	0.9536	( 0.8113 , 1.1209 )	0.5649	3367	G
rs28583298_m_num	Child badly burnt ever up to age 8	1.1207	( 0.8929 , 1.4067 )	0.3256	3289	G
rs2887510_m_num	B1iii: At 8 years old child was badly sunburnt	1.4133	( 0.9286 , 2.1510 )	0.1064	3619	G
rs2887510_m_num	B23b6/B22b7: Respondent has changed / is trying to change their tan/skin colour	1.144	( 0.9425 , 1.3884 )	0.1735	2954	G
rs2887510_m_num	B2a3: At 8 years old number of days child was out in the sun for 4+ hours	0.801	( 0.6132 , 1.0462 )	0.1034	3338	G
rs2887510_m_num	B3a: Child normally wears hat whilst out in the sun	0.9949	( 0.7995 , 1.2380 )	0.9635	3581	G
rs2887510_m_num	B3b: Child normally wears something to keep skin covered whilst out in the sun	0.8451	( 0.5974 , 1.1957 )	0.3419	3577	G
rs2887510_m_num	B3c: Child normally uses sun block or cream whilst out in the sun	0.6901	( 0.3823 , 1.2458 )	0.2184	3584	G
rs2887510_m_num	B3d: Child normally avoids midday sun whilst out in the sun	1.0779	( 0.8986 , 1.2929 )	0.4191	3575	G
rs2887510_m_num	B3e: Factor of skin block or cream does child usually uses	0.9789	( 0.5994 , 1.5986 )	0.932	3496	G
rs2887510_m_num	B3f: Star system child's sun block or cream have	0.9458	( 0.7129 , 1.2547 )	0.6991	585	G
rs2887510_m_num	B3h: Frequency that mother applies sun lotion to child	0.9696	( 0.8248 , 1.1397 )	0.7078	3505	G
rs2887510_m_num	Child badly burnt ever up to age 8	1.1447	( 0.9048 , 1.4482 )	0.2599	3432	G
rs29132_m_num	B1iii: At 8 years old child was badly sunburnt	1.5709	( 0.7963 , 3.0991 )	0.1927	3611	G
rs29132_m_num	B23b6/B22b7: Respondent has changed / is trying to change their tan/skin colour	1.1172	( 0.7582 , 1.6461 )	0.5754	2948	G
rs29132_m_num	B2a3: At 8 years old number of days child was out in the sun for 4+ hours	2.4044	( 1.0670 , 5.4178 )	0.0343	3332	G
rs29132_m_num	B3a: Child normally wears hat whilst out in the sun	1.0585	( 0.6606 , 1.6960 )	0.8133	3573	G
rs29132_m_num	B3b: Child normally wears something to keep skin covered whilst out in the sun	0.9854	( 0.4828 , 2.0112 )	0.9678	3569	G
rs29132_m_num	B3c: Child normally uses sun block or cream whilst out in the sun	1.5272	( 0.3748 , 6.2220 )	0.5547	3576	G
rs29132_m_num	B3d: Child normally avoids midday sun whilst out in the sun	0.9094	( 0.6249 , 1.3234 )	0.6197	3567	G
rs29132_m_num	B3e: Factor of skin block or cream does child usually uses	4.1007	( 0.5675 , 29.6316 )	0.162	3489	G
rs29132_m_num	B3f: Star system child's sun block or cream have	0.6641	( 0.3765 , 1.1717 )	0.1577	584	G
rs29132_m_num	B3h: Frequency that mother applies sun lotion to child	1.3461	( 0.9213 , 1.9667 )	0.1245	3498	G
rs29132_m_num	Child badly burnt ever up to age 8	1.2846	( 0.8197 , 2.0133 )	0.2746	3423	G
rs4938016_m_num	B1iii: At 8 years old child was badly sunburnt	1.4739	( 0.9998 , 2.1727 )	0.0501	3586	G
rs4938016_m_num	B23b6/B22b7: Respondent has changed / is trying to change their tan/skin colour	1.1872	( 0.9820 , 1.4353 )	0.0763	2928	G
rs4938016_m_num	B2a3: At 8 years old number of days child was out in the sun for 4+ hours	1.088	( 0.8310 , 1.4244 )	0.5397	3306	G
rs4938016_m_num	B3a: Child normally wears hat whilst out in the sun	0.9525	( 0.7631 , 1.1889 )	0.667	3548	G
rs4938016_m_num	B3b: Child normally wears something to keep skin covered whilst out in the sun	1.0595	( 0.7471 , 1.5025 )	0.7456	3544	G
rs4938016_m_num	B3c: Child normally uses sun block or cream whilst out in the sun	1.4998	( 0.8103 , 2.7758 )	0.1969	3551	G
rs4938016_m_num	B3d: Child normally avoids midday sun whilst out in the sun	0.9423	( 0.7811 , 1.1368 )	0.5347	3542	G
rs4938016_m_num	B3e: Factor of skin block or cream does child usually uses	0.8869	( 0.5437 , 1.4467 )	0.6307	3464	G
rs4938016_m_num	B3f: Star system child's sun block or cream have	0.988	( 0.7453 , 1.3098 )	0.9333	580	G
rs4938016_m_num	B3h: Frequency that mother applies sun lotion to child	0.9912	( 0.8396 , 1.1701 )	0.9166	3474	G
rs4938016_m_num	Child badly burnt ever up to age 8	0.9888	( 0.7803 , 1.2530 )	0.9259	3397	G
rs5756384_m_num	B1iii: At 8 years old child was badly sunburnt	0.8499	( 0.5738 , 1.2589 )	0.4173	3548	T
rs5756384_m_num	B23b6/B22b7: Respondent has changed / is trying to change their tan/skin colour	0.8674	( 0.7200 , 1.0450 )	0.1344	2894	T
rs5756384_m_num	B2a3: At 8 years old number of days child was out in the sun for 4+ hours	1.0143	( 0.7917 , 1.2996 )	0.9103	3273	T
rs5756384_m_num	B3a: Child normally wears hat whilst out in the sun	0.9789	( 0.7930 , 1.2083 )	0.8425	3512	T
rs5756384_m_num	B3b: Child normally wears something to keep skin covered whilst out in the sun	0.8841	( 0.6399 , 1.2214 )	0.455	3508	T
rs5756384_m_num	B3c: Child normally uses sun block or cream whilst out in the sun	1.2219	( 0.6972 , 2.1413 )	0.4839	3515	T
rs5756384_m_num	B3d: Child normally avoids midday sun whilst out in the sun	1.0636	( 0.8890 , 1.2726 )	0.5004	3506	T
rs5756384_m_num	B3e: Factor of skin block or cream does child usually uses	0.9618	( 0.5946 , 1.5557 )	0.8739	3429	T
rs5756384_m_num	B3f: Star system child's sun block or cream have	0.9738	( 0.7424 , 1.2773 )	0.848	572	T
rs5756384_m_num	B3h: Frequency that mother applies sun lotion to child	0.9689	( 0.8291 , 1.1324 )	0.6916	3440	T
rs5756384_m_num	Child badly burnt ever up to age 8	1.3098	( 1.0491 , 1.6354 )	0.0172	3371	T
rs60050811_m_num	B1iii: At 8 years old child was badly sunburnt	1.4979	( 0.4713 , 4.7610 )	0.4935	3521	T
rs60050811_m_num	B23b6/B22b7: Respondent has changed / is trying to change their tan/skin colour	1.1247	( 0.6956 , 1.8183 )	0.6317	2867	T
rs60050811_m_num	B2a3: At 8 years old number of days child was out in the sun for 4+ hours	1.2563	( 0.7089 , 2.2263 )	0.4345	3252	T
rs60050811_m_num	B3a: Child normally wears hat whilst out in the sun	0.8858	( 0.5123 , 1.5316 )	0.6643	3483	T
rs60050811_m_num	B3b: Child normally wears something to keep skin covered whilst out in the sun	1.3217	( 0.6406 , 2.7269 )	0.4504	3479	T
rs60050811_m_num	B3c: Child normally uses sun block or cream whilst out in the sun	1	( 1.0000 , 1.0000 )	.	3206	T
rs60050811_m_num	B3d: Child normally avoids midday sun whilst out in the sun	1.143	( 0.7503 , 1.7414 )	0.5337	3478	T
rs60050811_m_num	B3e: Factor of skin block or cream does child usually uses	1.4079	( 0.5091 , 3.8929 )	0.5098	3401	T
rs60050811_m_num	B3f: Star system child's sun block or cream have	1.0572	( 0.5698 , 1.9616 )	0.86	568	T
rs60050811_m_num	B3h: Frequency that mother applies sun lotion to child	1.0435	( 0.7122 , 1.5290 )	0.8269	3409	T
rs60050811_m_num	Child badly burnt ever up to age 8	1.3826	( 0.7279 , 2.6261 )	0.3223	3333	T
rs650662_m_num	B1iii: At 8 years old child was badly sunburnt	1.3975	( 0.9599 , 2.0347 )	0.0807	3597	G
rs650662_m_num	B23b6/B22b7: Respondent has changed / is trying to change their tan/skin colour	0.9588	( 0.8017 , 1.1468 )	0.6455	2938	G
rs650662_m_num	B2a3: At 8 years old number of days child was out in the sun for 4+ hours	0.9448	( 0.7424 , 1.2025 )	0.6445	3318	G
rs650662_m_num	B3a: Child normally wears hat whilst out in the sun	1.0743	( 0.8749 , 1.3191 )	0.494	3559	G
rs650662_m_num	B3b: Child normally wears something to keep skin covered whilst out in the sun	0.7403	( 0.5379 , 1.0190 )	0.0651	3555	G
rs650662_m_num	B3c: Child normally uses sun block or cream whilst out in the sun	0.7811	( 0.4660 , 1.3094 )	0.3487	3562	G
rs650662_m_num	B3d: Child normally avoids midday sun whilst out in the sun	1.0638	( 0.8947 , 1.2648 )	0.4836	3553	G
rs650662_m_num	B3e: Factor of skin block or cream does child usually uses	0.9472	( 0.5967 , 1.5036 )	0.8181	3474	G
rs650662_m_num	B3f: Star system child's sun block or cream have	1.1228	( 0.8647 , 1.4577 )	0.3848	581	G
rs650662_m_num	B3h: Frequency that mother applies sun lotion to child	0.9226	( 0.7925 , 1.0742 )	0.2993	3484	G
rs650662_m_num	Child badly burnt ever up to age 8	1.2437	( 1.0017 , 1.5441 )	0.0482	3411	G
rs7118900_m_num	B1iii: At 8 years old child was badly sunburnt	1.0824	( 0.6639 , 1.7645 )	0.7509	3619	G	Higher doses for opiate addiction
rs7118900_m_num	B23b6/B22b7: Respondent has changed / is trying to change their tan/skin colour	1.092	( 0.8625 , 1.3826 )	0.4648	2954	G	Higher doses for opiate addiction
rs7118900_m_num	B2a3: At 8 years old number of days child was out in the sun for 4+ hours	1.0518	( 0.7749 , 1.4276 )	0.7459	3338	G	Higher doses for opiate addiction
rs7118900_m_num	B3a: Child normally wears hat whilst out in the sun	0.9004	( 0.6848 , 1.1839 )	0.4527	3581	G	Higher doses for opiate addiction
rs7118900_m_num	B3b: Child normally wears something to keep skin covered whilst out in the sun	0.9464	( 0.6263 , 1.4300 )	0.7935	3577	G	Higher doses for opiate addiction
rs7118900_m_num	B3c: Child normally uses sun block or cream whilst out in the sun	1.2597	( 0.6760 , 2.3475 )	0.4672	3584	G	Higher doses for opiate addiction
rs7118900_m_num	B3d: Child normally avoids midday sun whilst out in the sun	0.9317	( 0.7413 , 1.1711 )	0.5445	3575	G	Higher doses for opiate addiction
rs7118900_m_num	B3e: Factor of skin block or cream does child usually uses	1.0103	( 0.5536 , 1.8436 )	0.9735	3496	G	Higher doses for opiate addiction
rs7118900_m_num	B3f: Star system child's sun block or cream have	1.1039	( 0.7865 , 1.5494 )	0.5678	585	G	Higher doses for opiate addiction
rs7118900_m_num	B3h: Frequency that mother applies sun lotion to child	0.9916	( 0.8141 , 1.2078 )	0.933	3505	G	Higher doses for opiate addiction
rs7118900_m_num	Child badly burnt ever up to age 8	1.1328	( 0.8478 , 1.5136 )	0.399	3432	G	Higher doses for opiate addiction
rs861204_m_num	B1iii: At 8 years old child was badly sunburnt	1.0481	( 0.7088 , 1.5498 )	0.814	3619	G
rs861204_m_num	B23b6/B22b7: Respondent has changed / is trying to change their tan/skin colour	1.0303	( 0.8536 , 1.2435 )	0.7561	2954	G
rs861204_m_num	B2a3: At 8 years old number of days child was out in the sun for 4+ hours	1.1777	( 0.9195 , 1.5085 )	0.1953	3338	G
rs861204_m_num	B3a: Child normally wears hat whilst out in the sun	1.0275	( 0.8279 , 1.2752 )	0.8058	3581	G
rs861204_m_num	B3b: Child normally wears something to keep skin covered whilst out in the sun	0.8306	( 0.5884 , 1.1723 )	0.2911	3577	G
rs861204_m_num	B3c: Child normally uses sun block or cream whilst out in the sun	0.866	( 0.4957 , 1.5130 )	0.6134	3584	G
rs861204_m_num	B3d: Child normally avoids midday sun whilst out in the sun	0.832	( 0.6900 , 1.0033 )	0.0542	3575	G
rs861204_m_num	B3e: Factor of skin block or cream does child usually uses	1.0671	( 0.6583 , 1.7299 )	0.7921	3496	G
rs861204_m_num	B3f: Star system child's sun block or cream have	0.8999	( 0.6826 , 1.1864 )	0.4546	585	G
rs861204_m_num	B3h: Frequency that mother applies sun lotion to child	0.9324	( 0.7929 , 1.0965 )	0.3975	3505	G
rs861204_m_num	Child badly burnt ever up to age 8	1.1412	( 0.9038 , 1.4409 )	0.267	3432	G

## Sheet: Supplementary Table 2. 
Supplementary Table 4. Correlation matrices of sun exposure variables.
Sun Exposure	At 8 years old number of days child was out in the sun for 4+ hours	Child normally wears hat whilst out in the sun	Child normally wears something to keep skin covered whilst out in the sun	Child normally uses sun block or cream whilst out in the sun	At 8 years old child was badly sunburnt	Factor of skin block or cream does child usually uses	Frequency that mother applies sun lotion to child	Child normally avoids midday sun whilst out in the sun	Star system child's sun block or cream have	Child badly burnt ever up to age 8
At 8 years old number of days child was out in the sun for 4+ hours	1
Child normally wears hat whilst out in the sun	-0.134975	1
Child normally wears something to keep skin covered whilst out in the sun	-0.157187	0.566022	1
Child normally uses sun block or cream whilst out in the sun	-0.118238	0.445445	0.276679	1
At 8 years old child was badly sunburnt	-0.0770365	0.310453	0.35387	0.342278	1
Factor of skin block or cream does child usually uses	0.0125348	0.203807	0.384951	0.281083	0.206894	1
Frequency that mother applies sun lotion to child	-0.0049306	0.092365	0.0799567	0.218916	0.216475	0.128537	1
Child normally avoids midday sun whilst out in the sun	0.302198	-0.231805	-0.119089	-0.19817	-0.199304	-0.158002	-0.0184173	1
Star system child's sun block or cream have	0.165264	0.0867013	0.0879284	0.0320017	0.0877073	0.305603	0.110455	-0.147216	1
Child badly burnt ever up to age 8	0.124751	-0.180939	-0.26011	-0.269235	-0.0762654	0.0615175	0.0429138	0.324846	-0.184617	1

## Sheet: Supplementary Table 3.
Suplementary Table 2. Complete table of associations between tanning dependence related SNPs and sun exposure.
		Children's SNPS									Mother's SNPs									Children's SNPS additionally adjusted for sex and pigmentation									Mother's SNPs additionally adjusted for sex and pigmentation
		Unadjusted for mother's genotype				Adjusted for mother's genotype					Unadjusted for child's genotype				Adjusted for child's genotype					Unadjusted for mother's genotype				Adjusted for mother's genotype					Unadjusted for child's genotype				Adjusted for child's genotype
SNP	Outcome	OR	95% CI	p	n	OR	95% CI	p	n		OR	95% CI	p	n	OR	95% CI	p	n		OR	95% CI	p	n	OR	95% CI	p	n		OR	95% CI	p	n	OR	95% CI	p	n	Reference allele (RA)	Linked to	Tanning dependence increasing allele	Reference	RA used in reference study	Reference study OR	Gene	Imputation r2	Functional
rs2073478	At 8 years old child was badly sunburnt	0.6926	( 0.5155 , 0.9307 )	0.0148	5159	0.6068	( 0.3946 , 0.9331 )	0.0229	3619		0.9603	( 0.6920 , 1.3326 )	0.8086	4723	1.2647	( 0.8129 , 1.9676 )	0.2977	3619		0.6684	( 0.4483 , 0.9966 )	0.0481	2614	0.6576	( 0.3665 , 1.1799 )	0.1599	1974		0.874	( 0.5597 , 1.3646 )	0.5535	2440	1.1043	( 0.6165 , 1.9782 )	0.7386	1974	T	heavy drinking	T	Cartmel et al. (2014)	G	0.45	ALDH1B1	1	R107L
rs2073478	At 8 years old number of days child was out in the sun for 4+ hours	1.0196	( 0.9482 , 1.0963 )	0.6007	4746	1.0095	( 0.9138 , 1.1153 )	0.8525	3338		1.0165	( 0.9422 , 1.0966 )	0.6734	4338	1.0372	( 0.9392 , 1.1455 )	0.4705	3338		1.0335	( 0.9341 , 1.1434 )	0.5237	2480	0.9817	( 0.8577 , 1.1236 )	0.7887	1873		1.0304	( 0.9290 , 1.1428 )	0.5712	2309	1.0888	( 0.9537 , 1.2431 )	0.2082	1873	T	heavy drinking	T	Cartmel et al. (2014)	G	0.45	ALDH1B1	1	R107L
rs2073478	Child badly burnt ever up to age 8	1.0567	( 0.8780 , 1.2719 )	0.5596	4800	1.0309	( 0.7968 , 1.3337 )	0.8171	3432		1.1178	( 0.9030 , 1.3837 )	0.5582	4406	1.0389	( 0.8044 , 1.3418 )	0.7699	3432		0.9507	( 0.7381 , 1.2244 )	0.6952	2625	1.0064	( 0.7079 , 1.4308 )	0.9716	1983		1.0539	( 0.8082 , 1.3743 )	0.6982	2456	1.0587	( 0.7510 , 1.4926 )	0.7447	1983	T	heavy drinking	T	Cartmel et al. (2014)	G	0.45	ALDH1B1	1	R107L
rs2073478	Child normally avoids midday sun whilst out in the sun	0.9908	( 0.9212 , 1.0658 )	0.8042	5096	0.9135	( 0.8262 , 1.0101 )	0.0777	3575		1.0429	( 0.9663 , 1.1255 )	0.2803	4655	1.0922	( 0.9880 , 1.2074 )	0.0846	3575		1.0114	( 0.9127 , 1.1208 )	0.8284	2616	0.9166	( 0.7990 , 1.0514 )	0.2134	1973		1.0946	( 0.9852 , 1.2161 )	0.0924	2439	1.1391	( 0.9948 , 1.3044 )	0.0594	1973	T	heavy drinking	T	Cartmel et al. (2014)	G	0.45	ALDH1B1	1	R107L
rs2073478	Child normally uses sun block or cream whilst out in the sun	1.0288	( 0.9529 , 1.1107 )	0.4681	5114	0.955	( 0.8597 , 1.0608 )	0.3903	3584		1.0758	( 0.9923 , 1.1663 )	0.0762	4670	1.0476	( 0.9428 , 1.1641 )	0.3871	3584		1.0489	( 0.9412 , 1.1688 )	0.3877	2620	0.968	( 0.8381 , 1.1180 )	0.6579	1976		1.1282	( 1.0094 , 1.2610 )	0.0336	2443	1.0881	( 0.9432 , 1.2552 )	0.2469	1976	T	heavy drinking	T	Cartmel et al. (2014)	G	0.45	ALDH1B1	1	R107L
rs2073478	Child normally wears hat whilst out in the sun	0.9504	( 0.8836 , 1.0223 )	0.1715	5106	0.9522	( 0.8618 , 1.0522 )	0.3367	3581		0.9874	( 0.9143 , 1.0662 )	0.7455	4667	0.9585	( 0.8664 , 1.0604 )	0.411	3581		1.0264	( 0.9265 , 1.1371 )	0.6177	2619	1.0639	( 0.9283 , 1.2193 )	0.3734	1975		1.0059	( 0.9047 , 1.1184 )	0.9131	2442	0.9587	( 0.8362 , 1.0992 )	0.5454	1975	T	heavy drinking	T	Cartmel et al. (2014)	G	0.45	ALDH1B1	1	R107L
rs2073478	Child normally wears something to keep skin covered whilst out in the sun	0.9554	( 0.8871 , 1.0291 )	0.2288	5095	0.9307	( 0.8404 , 1.0308 )	0.1681	3577		1.0276	( 0.9503 , 1.1112 )	0.4945	4658	1.0375	( 0.9363 , 1.1497 )	0.4821	3577		0.9583	( 0.8629 , 1.0643 )	0.4265	2614	0.9873	( 0.8586 , 1.1352 )	0.8572	1972		0.9744	( 0.8741 , 1.0861 )	0.6391	2438	0.9767	( 0.8495 , 1.1230 )	0.7407	1972	T	heavy drinking	T	Cartmel et al. (2014)	G	0.45	ALDH1B1	1	R107L
rs2073478	Factor of skin block or cream does child usually uses	1.0022	( 0.9308 , 1.0791 )	0.9541	4986	1.0016	( 0.9057 , 1.1078 )	0.9745	3496		0.9696	( 0.8967 , 1.0484 )	0.439	4556	0.9818	( 0.8865 , 1.0872 )	0.7235	3496		1.0154	( 0.9149 , 1.1269 )	0.7742	2573	1.0622	( 0.9247 , 1.2201 )	0.3935	1936		0.9933	( 0.8921 , 1.1061 )	0.9027	2396	0.9541	( 0.8308 , 1.0958 )	0.5061	1936	T	heavy drinking	T	Cartmel et al. (2014)	G	0.45	ALDH1B1	1	R107L
rs2073478	Frequency that mother applies sun lotion to child	0.9677	( 0.8986 , 1.0422 )	0.386	4997	0.9361	( 0.8458 , 1.0360 )	0.2019	3505		1.0536	( 0.9747 , 1.1388 )	0.1886	4573	1.0092	( 0.9110 , 1.1179 )	0.8614	3505		0.9593	( 0.8649 , 1.0640 )	0.4319	2577	0.8988	( 0.7827 , 1.0321 )	0.1305	1943		1.0269	( 0.9230 , 1.1426 )	0.6255	2402	1.0286	( 0.8964 , 1.1803 )	0.6877	1943	T	heavy drinking	T	Cartmel et al. (2014)	G	0.45	ALDH1B1	1	R107L
rs2073478	Star system child's sun block or cream have	0.9808	( 0.7899 , 1.2178 )	0.8606	838	1.0318	( 0.7591 , 1.4024 )	0.8418	585		0.6795	( 0.5273 , 0.8757 )	0.0028	741	0.6804	( 0.4944 , 0.9363 )	0.0181	585		0.9226	( 0.6783 , 1.2550 )	0.6079	452	1.0306	( 0.6819 , 1.5575 )	0.8863	338		0.5751	( 0.4041 , 0.8186 )	0.0021	416	0.5799	( 0.3771 , 0.8917 )	0.0131	338	T	heavy drinking	T	Cartmel et al. (2014)	G	0.45	ALDH1B1	1	R107L
rs1003641	At 8 years old child was badly sunburnt	0.8581	( 0.6270 , 1.1742 )	0.3388	5159	1.1448	( 0.7119 , 1.8407 )	0.5769	3617		0.7705	( 0.5515 , 1.0764 )	0.1264	4719	0.6287	( 0.4022 , 0.9828 )	0.0417	3617		0.8711	( 0.5706 , 1.3297 )	0.5225	2614	1.2046	( 0.6525 , 2.2238 )	0.5518	1972		0.6074	( 0.3819 , 0.9660 )	0.0352	2436	0.5244	( 0.2889 , 0.9518 )	0.0338	1972	G		N/A	Flores et al. (2013)	N/A	1.33	ANKK1	1	Intergenic
rs1003641	At 8 years old number of days child was out in the sun for 4+ hours	0.9681	( 0.8954 , 1.0466 )	0.4149	4746	0.9869	( 0.8851 , 1.1005 )	0.8128	3336		0.9742	( 0.8980 , 1.0568 )	0.5288	4334	0.9686	( 0.8697 , 1.0789 )	0.5625	3336		0.9854	( 0.8859 , 1.0962 )	0.7872	2480	0.9887	( 0.8575 , 1.1400 )	0.8762	1871		0.9711	( 0.8666 , 1.0883 )	0.6142	2305	0.9662	( 0.8343 , 1.1191 )	0.6466	1871	G		N/A	Flores et al. (2013)	N/A	1.33	ANKK1	1	Intergenic
rs1003641	Child badly burnt ever up to age 8	0.9539	( 0.7842 , 1.1603 )	0.6364	4800	0.948	( 0.7185 , 1.2508 )	0.7057	3430		0.9579	( 0.7743 , 1.1851 )	0.692	4402	1.0005	( 0.7606 , 1.3159 )	0.9974	3430		0.9582	( 0.7336 , 1.2515 )	0.7539	2625	0.7943	( 0.5549 , 1.1370 )	0.2082	1981		0.8732	( 0.6577 , 1.1594 )	0.3487	2452	1.0077	( 0.6989 , 1.4529 )	0.9673	1981	G		N/A	Flores et al. (2013)	N/A	1.33	ANKK1	1	Intergenic
rs1003641	Child normally avoids midday sun whilst out in the sun	0.9931	( 0.9181 , 1.0743 )	0.8635	5096	0.9847	( 0.8818 , 1.0995 )	0.7836	3573		0.9842	( 0.9067 , 1.0683 )	0.704	4651	0.984	( 0.8826 , 1.0972 )	0.7721	3573		0.9314	( 0.8346 , 1.0394 )	0.2042	2616	0.9729	( 0.8390 , 1.1282 )	0.7164	1971		0.978	( 0.8714 , 1.0976 )	0.7055	2435	1.0172	( 0.8760 , 1.1811 )	0.8231	1971	G		N/A	Flores et al. (2013)	N/A	1.33	ANKK1	1	Intergenic
rs1003641	Child normally uses sun block or cream whilst out in the sun	0.9812	( 0.9039 , 1.0651 )	0.6499	5114	0.9489	( 0.8451 , 1.0653 )	0.3742	3582		1.0348	( 0.9494 , 1.1279 )	0.4365	4666	1.0635	( 0.9488 , 1.1922 )	0.2905	3582		0.9581	( 0.8539 , 1.0751 )	0.4668	2620	0.8539	( 0.7308 , 0.9976 )	0.0466	1974		1.0421	( 0.9232 , 1.1762 )	0.5051	2439	1.16	( 0.9918 , 1.3568 )	0.0633	1974	G		N/A	Flores et al. (2013)	N/A	1.33	ANKK1	1	Intergenic
rs1003641	Child normally wears hat whilst out in the sun	1.0266	( 0.9496 , 1.1098 )	0.5098	5106	1.0683	( 0.9573 , 1.1921 )	0.2378	3579		0.9338	( 0.8602 , 1.0138 )	0.1023	4663	0.9265	( 0.8305 , 1.0337 )	0.1717	3579		1.039	( 0.9320 , 1.1583 )	0.4904	2619	1.069	( 0.9233 , 1.2377 )	0.3724	1973		0.9393	( 0.8369 , 1.0542 )	0.2876	2438	0.9413	( 0.8105 , 1.0933 )	0.4285	1973	G		N/A	Flores et al. (2013)	N/A	1.33	ANKK1	1	Intergenic
rs1003641	Child normally wears something to keep skin covered whilst out in the sun	1.0135	( 0.9355 , 1.0979 )	0.7431	5095	1.0393	( 0.9285 , 1.1635 )	0.5026	3575		1.0019	( 0.9214 , 1.0894 )	0.965	4654	1.0256	( 0.9174 , 1.1466 )	0.6569	3575		0.9642	( 0.8615 , 1.0790 )	0.5251	2614	0.8875	( 0.7626 , 1.0329 )	0.1232	1970		1.0168	( 0.9034 , 1.1444 )	0.7827	2434	1.1581	( 0.9930 , 1.3507 )	0.0615	1970	G		N/A	Flores et al. (2013)	N/A	1.33	ANKK1	1	Intergenic
rs1003641	Factor of skin block or cream does child usually uses	1.0425	( 0.9631 , 1.1285 )	0.3031	4986	1.0111	( 0.9052 , 1.1295 )	0.8445	3494		1.0197	( 0.9382 , 1.1082 )	0.6464	4552	1.0222	( 0.9160 , 1.1406 )	0.695	3494		0.9461	( 0.8469 , 1.0570 )	0.3273	2573	0.9574	( 0.8257 , 1.1100 )	0.5636	1934		0.9901	( 0.8799 , 1.1141 )	0.8688	2392	1.0183	( 0.8755 , 1.1843 )	0.8144	1934	G		N/A	Flores et al. (2013)	N/A	1.33	ANKK1	1	Intergenic
rs1003641	Frequency that mother applies sun lotion to child	0.941	( 0.8690 , 1.0191 )	0.1351	4997	0.882	( 0.7887 , 0.9864 )	0.0278	3503		1.0043	( 0.9241 , 1.0915 )	0.9191	4569	1.0748	( 0.9624 , 1.2003 )	0.2007	3503		0.989	( 0.8854 , 1.1049 )	0.8455	2577	0.9438	( 0.8136 , 1.0949 )	0.4455	1941		1.0565	( 0.9403 , 1.1870 )	0.3551	2398	1.0785	( 0.9277 , 1.2537 )	0.3254	1941	G		N/A	Flores et al. (2013)	N/A	1.33	ANKK1	1	Intergenic
rs1003641	Star system child's sun block or cream have	0.9292	( 0.7340 , 1.1762 )	0.5415	838	0.8566	( 0.6094 , 1.2042 )	0.3731	585		1.0008	( 0.7780 , 1.2874 )	0.9951	741	1.069	( 0.7661 , 1.4915 )	0.6947	585		0.9703	( 0.6981 , 1.3487 )	0.8578	452	0.9141	( 0.5796 , 1.4415 )	0.6991	338		0.9949	( 0.6923 , 1.4297 )	0.978	416	1.0197	( 0.6385 , 1.6285 )	0.9349	338	G		N/A	Flores et al. (2013)	N/A	1.33	ANKK1	1	Intergenic
rs2734848	At 8 years old child was badly sunburnt	0.8166	( 0.5671 , 1.1757 )	0.2759	5159	0.9196	( 0.5332 , 1.5862 )	0.7633	3619		0.8841	( 0.5960 , 1.3116 )	0.5406	4723	0.718	( 0.4313 , 1.1954 )	0.2027	3619		0.9248	( 0.5503 , 1.5543 )	0.7679	2614	1.2297	( 0.5734 , 2.6373 )	0.5953	1974		0.7293	( 0.4330 , 1.2284 )	0.2354	2440	0.5511	( 0.2856 , 1.0633 )	0.0756	1974	T		N/A	Flores et al. (2013)	N/A	1.38	ANKK1	1	Y561Y
rs2734848	At 8 years old number of days child was out in the sun for 4+ hours	0.994	( 0.9053 , 1.0913 )	0.8994	4746	1.011	( 0.8861 , 1.1535 )	0.8711	3338		1.0124	( 0.9210 , 1.1128 )	0.7991	4338	1.0019	( 0.8822 , 1.1379 )	0.9764	3338		1.0281	( 0.9032 , 1.1704 )	0.6745	2480	1.0236	( 0.8591 , 1.2195 )	0.7945	1873		1.0025	( 0.8793 , 1.1429 )	0.9708	2309	1.0059	( 0.8481 , 1.1930 )	0.9463	1873	T		N/A	Flores et al. (2013)	N/A	1.38	ANKK1	1	Y561Y
rs2734848	Child badly burnt ever up to age 8	1.0395	( 0.8185 , 1.3202 )	0.7509	4800	1.0162	( 0.7266 , 1.4211 )	0.9253	3432		0.9334	( 0.7308 , 1.1921 )	0.5809	4406	0.904	( 0.6574 , 1.2432 )	0.5348	3432		0.9978	( 0.7204 , 1.3822 )	0.9896	2625	0.8117	( 0.5242 , 1.2567 )	0.3496	1983		0.8428	( 0.6121 , 1.1604 )	0.2945	2456	0.9391	( 0.6193 , 1.4242 )	0.7676	1983	T		N/A	Flores et al. (2013)	N/A	1.38	ANKK1	1	Y561Y
rs2734848	Child normally avoids midday sun whilst out in the sun	0.9927	( 0.9030 , 1.0912 )	0.8787	5096	1.0162	( 0.8884 , 1.1624 )	0.815	3575		0.99	( 0.8992 , 1.0900 )	0.8382	4655	0.9781	( 0.8599 , 1.1126 )	0.7364	3575		0.9201	( 0.8043 , 1.0525 )	0.2247	2616	0.9445	( 0.7867 , 1.1340 )	0.5405	1973		1.0038	( 0.8774 , 1.1483 )	0.9562	2439	1.0692	( 0.8983 , 1.2725 )	0.4516	1973	T		N/A	Flores et al. (2013)	N/A	1.38	ANKK1	1	Y561Y
rs2734848	Child normally uses sun block or cream whilst out in the sun	0.9886	( 0.8958 , 1.0910 )	0.8202	5114	0.9732	( 0.8463 , 1.1192 )	0.7037	3584		1.0141	( 0.9167 , 1.1219 )	0.7852	4670	1.0334	( 0.9029 , 1.1828 )	0.633	3584		0.987	( 0.8583 , 1.1350 )	0.8546	2620	0.8799	( 0.7269 , 1.0651 )	0.1892	1976		1.0192	( 0.8853 , 1.1734 )	0.7916	2443	1.1202	( 0.9325 , 1.3458 )	0.2251	1976	T		N/A	Flores et al. (2013)	N/A	1.38	ANKK1	1	Y561Y
rs2734848	Child normally wears hat whilst out in the sun	1.0086	( 0.9182 , 1.1080 )	0.8575	5106	1.0606	( 0.9283 , 1.2117 )	0.3871	3581		0.9499	( 0.8632 , 1.0453 )	0.2926	4667	0.9568	( 0.8411 , 1.0884 )	0.5017	3581		0.9787	( 0.8569 , 1.1179 )	0.7513	2619	0.983	( 0.8200 , 1.1783 )	0.8526	1975		0.933	( 0.8164 , 1.0663 )	0.3089	2442	0.9698	( 0.8137 , 1.1559 )	0.732	1975	T		N/A	Flores et al. (2013)	N/A	1.38	ANKK1	1	Y561Y
rs2734848	Child normally wears something to keep skin covered whilst out in the sun	1.0889	( 0.9892 , 1.1985 )	0.082	5095	1.1335	( 0.9887 , 1.2994 )	0.0724	3577		1.0209	( 0.9255 , 1.1262 )	0.6793	4658	1.0201	( 0.8936 , 1.1644 )	0.7687	3577		1.0248	( 0.8945 , 1.1740 )	0.7244	2614	0.9257	( 0.7687 , 1.1147 )	0.4151	1972		1.0854	( 0.9456 , 1.2460 )	0.2441	2438	1.1725	( 0.9786 , 1.4047 )	0.0845	1972	T		N/A	Flores et al. (2013)	N/A	1.38	ANKK1	1	Y561Y
rs2734848	Factor of skin block or cream does child usually uses	1.0708	( 0.9733 , 1.1781 )	0.16	4986	1.0872	( 0.9508 , 1.2431 )	0.2218	3496		1.0168	( 0.9222 , 1.1211 )	0.7378	4556	0.9998	( 0.8779 , 1.1386 )	0.9977	3496		0.987	( 0.8622 , 1.1298 )	0.849	2573	0.9861	( 0.8213 , 1.1839 )	0.8804	1936		1.0563	( 0.9212 , 1.2112 )	0.4328	2396	1.0767	( 0.9010 , 1.2867 )	0.416	1936	T		N/A	Flores et al. (2013)	N/A	1.38	ANKK1	1	Y561Y
rs2734848	Frequency that mother applies sun lotion to child	0.916	( 0.8323 , 1.0080 )	0.0725	4997	0.9194	( 0.8031 , 1.0526 )	0.2236	3505		0.9828	( 0.8917 , 1.0832 )	0.7263	4573	1.0437	( 0.9160 , 1.1893 )	0.5207	3505		0.9622	( 0.8411 , 1.1008 )	0.5749	2577	1.0184	( 0.8489 , 1.2217 )	0.8446	1943		1.0175	( 0.8888 , 1.1648 )	0.8018	2402	1.0274	( 0.8609 , 1.2260 )	0.7646	1943	T		N/A	Flores et al. (2013)	N/A	1.38	ANKK1	1	Y561Y
rs2734848	Star system child's sun block or cream have	1.1145	( 0.8452 , 1.4697 )	0.4424	838	1.0708	( 0.7032 , 1.6306 )	0.7499	585		0.8572	( 0.6331 , 1.1607 )	0.3192	741	0.8433	( 0.5592 , 1.2718 )	0.4163	585		0.9879	( 0.6638 , 1.4704 )	0.9523	452	1.0455	( 0.5861 , 1.8650 )	0.8803	338		0.7027	( 0.4402 , 1.1218 )	0.1393	416	0.6679	( 0.3529 , 1.2642 )	0.215	338	T		N/A	Flores et al. (2013)	N/A	1.38	ANKK1	1	Y561Y
rs7118900	At 8 years old child was badly sunburnt	1.5534	( 1.0024 , 2.4073 )	0.0488	5159	1.6558	( 0.8923 , 3.0726 )	0.1099	3619		1.0619	( 0.6983 , 1.6148 )	0.7788	4723	0.8569	( 0.4915 , 1.4940 )	0.5861	3619		1.4396	( 0.8127 , 2.5501 )	0.2117	2614	1.8128	( 0.7975 , 4.1206 )	0.1556	1974		0.9752	( 0.5572 , 1.7069 )	0.93	2440	0.6132	( 0.3084 , 1.2194 )	0.1632	1974	G	Higher doses for opiate addiction	A	Cartmel et al. (2014)	A	1.86	ANKK1	1	A239T
rs7118900	At 8 years old number of days child was out in the sun for 4+ hours	1.0883	( 0.9921 , 1.1938 )	0.073	4746	1.1281	( 0.9933 , 1.2812 )	0.0634	3338		1.0243	( 0.9310 , 1.1270 )	0.6224	4338	0.9474	( 0.8351 , 1.0748 )	0.4014	3338		1.122	( 0.9858 , 1.2770 )	0.0813	2480	1.1577	( 0.9738 , 1.3763 )	0.097	1873		0.9623	( 0.8444 , 1.0968 )	0.565	2309	0.9285	( 0.7841 , 1.0994 )	0.3892	1873	G	Higher doses for opiate addiction	A	Cartmel et al. (2014)	A	1.86	ANKK1	1	A239T
rs7118900	Child badly burnt ever up to age 8	1.2167	( 0.9507 , 1.5571 )	0.1191	4800	1.2764	( 0.9043 , 1.8015 )	0.1652	3432		1.1461	( 0.8830 , 1.4874 )	0.3054	4406	1.0064	( 0.7225 , 1.4019 )	0.9698	3432		1.4704	( 1.0203 , 2.1191 )	0.0387	2625	1.9444	( 1.1568 , 3.2683 )	0.0121	1983		1.2168	( 0.8486 , 1.7447 )	0.2859	2456	0.9103	( 0.5786 , 1.4319 )	0.6842	1983	G	Higher doses for opiate addiction	A	Cartmel et al. (2014)	A	1.86	ANKK1	1	A239T
rs7118900	Child normally avoids midday sun whilst out in the sun	1.0673	( 0.9736 , 1.1701 )	0.1645	5096	1.0014	( 0.8830 , 1.1357 )	0.9822	3575		1.0235	( 0.9295 , 1.1270 )	0.6364	4655	1.0398	( 0.9162 , 1.1800 )	0.5454	3575		1.0417	( 0.9148 , 1.1861 )	0.5375	2616	0.9818	( 0.8275 , 1.1649 )	0.8334	1973		1.1026	( 0.9649 , 1.2600 )	0.1513	2439	1.099	( 0.9269 , 1.3030 )	0.2773	1973	G	Higher doses for opiate addiction	A	Cartmel et al. (2014)	A	1.86	ANKK1	1	A239T
rs7118900	Child normally uses sun block or cream whilst out in the sun	1.002	( 0.9092 , 1.1042 )	0.9683	5114	1.0338	( 0.9042 , 1.1819 )	0.6267	3584		0.9739	( 0.8801 , 1.0776 )	0.6081	4670	0.9574	( 0.8376 , 1.0943 )	0.523	3584		1.0188	( 0.8868 , 1.1703 )	0.7927	2620	1.1106	( 0.9251 , 1.3332 )	0.2607	1976		0.9987	( 0.8683 , 1.1487 )	0.9851	2443	0.9543	( 0.7973 , 1.1423 )	0.6102	1976	G	Higher doses for opiate addiction	A	Cartmel et al. (2014)	A	1.86	ANKK1	1	A239T
rs7118900	Child normally wears hat whilst out in the sun	1.0022	( 0.9137 , 1.0991 )	0.9635	5106	0.9848	( 0.8670 , 1.1187 )	0.8142	3581		0.9674	( 0.8787 , 1.0650 )	0.4985	4667	0.9663	( 0.8501 , 1.0983 )	0.5999	3581		0.9696	( 0.8508 , 1.1049 )	0.6428	2619	0.9825	( 0.8257 , 1.1690 )	0.842	1975		0.9883	( 0.8655 , 1.1284 )	0.8616	2442	0.9518	( 0.8014 , 1.1306 )	0.574	1975	G	Higher doses for opiate addiction	A	Cartmel et al. (2014)	A	1.86	ANKK1	1	A239T
rs7118900	Child normally wears something to keep skin covered whilst out in the sun	1.0114	( 0.9214 , 1.1103 )	0.8111	5095	0.9444	( 0.8300 , 1.0745 )	0.3848	3577		1.0012	( 0.9079 , 1.1040 )	0.9814	4658	1.0054	( 0.8832 , 1.1445 )	0.9349	3577		1.0902	( 0.9534 , 1.2466 )	0.2069	2614	1.0603	( 0.8876 , 1.2666 )	0.5185	1972		1.124	( 0.9799 , 1.2892 )	0.0949	2438	1.0645	( 0.8927 , 1.2694 )	0.4863	1972	G	Higher doses for opiate addiction	A	Cartmel et al. (2014)	A	1.86	ANKK1	1	A239T
rs7118900	Factor of skin block or cream does child usually uses	0.9744	( 0.8873 , 1.0701 )	0.588	4986	0.9966	( 0.8766 , 1.1331 )	0.9584	3496		0.989	( 0.8971 , 1.0904 )	0.8247	4556	0.9903	( 0.8706 , 1.1265 )	0.8819	3496		0.9867	( 0.8642 , 1.1266 )	0.8432	2573	0.9249	( 0.7760 , 1.1024 )	0.3836	1936		1.0766	( 0.9413 , 1.2314 )	0.2813	2396	1.157	( 0.9726 , 1.3763 )	0.0998	1936	G	Higher doses for opiate addiction	A	Cartmel et al. (2014)	A	1.86	ANKK1	1	A239T
rs7118900	Frequency that mother applies sun lotion to child	1.0763	( 0.9801 , 1.1819 )	0.1236	4997	1.1301	( 0.9931 , 1.2860 )	0.0637	3505		0.9999	( 0.9063 , 1.1031 )	0.9983	4573	0.9918	( 0.8709 , 1.1296 )	0.9014	3505		1.0574	( 0.9265 , 1.2069 )	0.408	2577	1.1566	( 0.9698 , 1.3794 )	0.1055	1943		0.9989	( 0.8718 , 1.1444 )	0.9869	2402	0.9739	( 0.8173 , 1.1603 )	0.7669	1943	G	Higher doses for opiate addiction	A	Cartmel et al. (2014)	A	1.86	ANKK1	1	A239T
rs7118900	Star system child's sun block or cream have	1.2063	( 0.9069 , 1.6045 )	0.1976	838	1.304	( 0.8675 , 1.9601 )	0.2017	585		0.9449	( 0.6949 , 1.2850 )	0.718	741	0.9792	( 0.6650 , 1.4417 )	0.9151	585		0.9875	( 0.6501 , 1.5001 )	0.953	452	0.8186	( 0.4709 , 1.4230 )	0.478	338		0.8953	( 0.5907 , 1.3571 )	0.6024	416	1.1011	( 0.6702 , 1.8090 )	0.7039	338	G	Higher doses for opiate addiction	A	Cartmel et al. (2014)	A	1.86	ANKK1	1	A239T
rs2817580	At 8 years old child was badly sunburnt	1.0439	( 0.7686 , 1.4177 )	0.7835	5152	1.0356	( 0.6611 , 1.6222 )	0.8786	3612		1.0123	( 0.7244 , 1.4145 )	0.943	4716	0.8457	( 0.5368 , 1.3324 )	0.47	3612		1.0934	( 0.7243 , 1.6506 )	0.6708	2613	0.8212	( 0.4508 , 1.4958 )	0.5196	1972		1.3151	( 0.8321 , 2.0783 )	0.2409	2437	1.3924	( 0.7616 , 2.5457 )	0.2822	1972	G		A	Cartmel et al. (2014)	G	0.45	DISP3 (PTCHD2)	0.999	G182S
rs2817580	At 8 years old number of days child was out in the sun for 4+ hours	0.9906	( 0.9198 , 1.0668 )	0.802	4741	0.9885	( 0.8921 , 1.0953 )	0.8247	3333		0.9574	( 0.8868 , 1.0337 )	0.2658	4332	0.9825	( 0.8878 , 1.0874 )	0.7336	3333		0.9895	( 0.8928 , 1.0967 )	0.841	2479	0.9749	( 0.8499 , 1.1182 )	0.7161	1871		0.981	( 0.8822 , 1.0909 )	0.7231	2306	0.987	( 0.8613 , 1.1312 )	0.8513	1871	G		A	Cartmel et al. (2014)	G	0.45	DISP3 (PTCHD2)	0.999	G182S
rs2817580	Child badly burnt ever up to age 8	1.0475	( 0.8672 , 1.2654 )	0.6301	4795	0.9797	( 0.7540 , 1.2730 )	0.8782	3425		1.1462	( 0.9386 , 1.3998 )	0.1807	4399	1.1606	( 0.8968 , 1.5019 )	0.2576	3425		1.0751	( 0.8309 , 1.3909 )	0.5818	2624	1.0853	( 0.7633 , 1.5433 )	0.6484	1981		1.0803	( 0.8226 , 1.4187 )	0.5785	2454	1.0075	( 0.7054 , 1.4391 )	0.9671	1981	G		A	Cartmel et al. (2014)	G	0.45	DISP3 (PTCHD2)	0.999	G182S
rs2817580	Child normally avoids midday sun whilst out in the sun	0.9994	( 0.9274 , 1.0769 )	0.9868	5089	1.021	( 0.9204 , 1.1326 )	0.6944	3568		0.9912	( 0.9174 , 1.0709 )	0.8226	4648	0.9836	( 0.8877 , 1.0897 )	0.7512	3568		0.9604	( 0.8642 , 1.0673 )	0.4532	2615	0.9486	( 0.8236 , 1.0925 )	0.4636	1971		0.9691	( 0.8697 , 1.0798 )	0.5692	2436	1.0132	( 0.8808 , 1.1654 )	0.8544	1971	G		A	Cartmel et al. (2014)	G	0.45	DISP3 (PTCHD2)	0.999	G182S
rs2817580	Child normally uses sun block or cream whilst out in the sun	0.9642	( 0.8918 , 1.0425 )	0.3601	5107	0.9682	( 0.8687 , 1.0790 )	0.5588	3577		1.0775	( 0.9930 , 1.1693 )	0.0733	4663	1.0832	( 0.9721 , 1.2069 )	0.1476	3577		0.9006	( 0.8066 , 1.0055 )	0.0626	2619	0.8765	( 0.7562 , 1.0159 )	0.08	1974		0.9915	( 0.8845 , 1.1114 )	0.8833	2440	1.0458	( 0.9020 , 1.2126 )	0.5526	1974	G		A	Cartmel et al. (2014)	G	0.45	DISP3 (PTCHD2)	0.999	G182S
rs2817580	Child normally wears hat whilst out in the sun	0.9551	( 0.8863 , 1.0292 )	0.2284	5099	0.9832	( 0.8865 , 1.0904 )	0.7481	3574		1.0427	( 0.9650 , 1.1267 )	0.2896	4660	1.0502	( 0.9472 , 1.1644 )	0.3526	3574		0.9333	( 0.8402 , 1.0367 )	0.1979	2618	0.8991	( 0.7810 , 1.0350 )	0.1385	1973		1.0168	( 0.9120 , 1.1337 )	0.7639	2439	1.0748	( 0.9333 , 1.2378 )	0.3167	1973	G		A	Cartmel et al. (2014)	G	0.45	DISP3 (PTCHD2)	0.999	G182S
rs2817580	Child normally wears something to keep skin covered whilst out in the sun	1.0546	( 0.9774 , 1.1379 )	0.1707	5088	1.1109	( 0.9997 , 1.2346 )	0.0507	3570		1.0288	( 0.9506 , 1.1133 )	0.4814	4651	0.9751	( 0.8777 , 1.0832 )	0.6381	3570		1.0302	( 0.9245 , 1.1480 )	0.59	2613	0.997	( 0.8629 , 1.1520 )	0.9675	1970		1.008	( 0.9017 , 1.1268 )	0.8884	2435	1.0682	( 0.9243 , 1.2345 )	0.3713	1970	G		A	Cartmel et al. (2014)	G	0.45	DISP3 (PTCHD2)	0.999	G182S
rs2817580	Factor of skin block or cream does child usually uses	1.0144	( 0.9407 , 1.0940 )	0.7099	4980	0.9803	( 0.8831 , 1.0882 )	0.7092	3490		1.0024	( 0.9263 , 1.0847 )	0.9526	4549	1.052	( 0.9478 , 1.1676 )	0.3409	3490		1.0121	( 0.9099 , 1.1257 )	0.8248	2572	0.9904	( 0.8594 , 1.1414 )	0.8939	1934		0.9782	( 0.8762 , 1.0922 )	0.6954	2393	1.0247	( 0.8887 , 1.1816 )	0.7367	1934	G		A	Cartmel et al. (2014)	G	0.45	DISP3 (PTCHD2)	0.999	G182S
rs2817580	Frequency that mother applies sun lotion to child	0.9914	( 0.9187 , 1.0699 )	0.824	4990	0.959	( 0.8628 , 1.0659 )	0.4371	3498		1.0533	( 0.9736 , 1.1396 )	0.196	4566	1.1023	( 0.9923 , 1.2244 )	0.0695	3498		0.9843	( 0.8851 , 1.0947 )	0.7706	2576	0.9437	( 0.8190 , 1.0875 )	0.4232	1941		1.0667	( 0.9556 , 1.1907 )	0.2497	2399	1.1339	( 0.9826 , 1.3084 )	0.0855	1941	G		A	Cartmel et al. (2014)	G	0.45	DISP3 (PTCHD2)	0.999	G182S
rs2817580	Star system child's sun block or cream have	0.9864	( 0.7906 , 1.2308 )	0.9035	837	1.1059	( 0.8092 , 1.5114 )	0.5278	584		1.1714	( 0.9229 , 1.4868 )	0.1934	739	1.1847	( 0.8678 , 1.6174 )	0.2859	584		1.0185	( 0.7511 , 1.3810 )	0.9062	452	0.9969	( 0.6661 , 1.4919 )	0.9879	338		1.5171	( 1.0801 , 2.1310 )	0.0162	415	1.5169	( 0.9920 , 2.3196 )	0.0545	338	G		A	Cartmel et al. (2014)	G	0.45	DISP3 (PTCHD2)	0.999	G182S
rs12364283	At 8 years old child was badly sunburnt	1.2996	( 0.7042 , 2.3984 )	0.4019	5159	1.7137	( 0.6321 , 4.6456 )	0.2898	3619		1.4631	( 0.7166 , 2.9873 )	0.2961	4723	1.1227	( 0.4495 , 2.8042 )	0.8043	3619		7.9208	( 1.1005 , 57.0093 )	0.0399	2614	4.7355	( 0.6094 , 36.7957 )	0.1371	1974		1.5564	( 0.5552 , 4.3629 )	0.4002	2440	1.12	( 0.3203 , 3.9158 )	0.8592	1974	A	Poor inhibition	N/A	Flores et al. (2013)	N/A	1.7	DRD2	1	Intronic
rs12364283	At 8 years old number of days child was out in the sun for 4+ hours	1.0645	( 0.9330 , 1.2146 )	0.3527	4746	1.1909	( 0.9912 , 1.4307 )	0.0621	3338		0.8722	( 0.7601 , 1.0009 )	0.0516	4338	0.7756	( 0.6435 , 0.9348 )	0.0076	3338		1.1132	( 0.9234 , 1.3420 )	0.2609	2480	1.1991	( 0.9372 , 1.5343 )	0.1487	1873		0.9372	( 0.7677 , 1.1441 )	0.524	2309	0.8427	( 0.6523 , 1.0888 )	0.1905	1873	A	Poor inhibition	N/A	Flores et al. (2013)	N/A	1.7	DRD2	1	Intronic
rs12364283	Child badly burnt ever up to age 8	1.1133	( 0.7874 , 1.5741 )	0.5437	4800	1.4916	( 0.9032 , 2.4634 )	0.1182	3432		0.8702	( 0.6133 , 1.2347 )	0.4361	4406	0.6591	( 0.4253 , 1.0215 )	0.0622	3432		1.5668	( 0.8870 , 2.7676 )	0.1219	2625	2.1638	( 1.0239 , 4.5724 )	0.0432	1983		0.8488	( 0.5272 , 1.3664 )	0.4998	2456	0.5167	( 0.2899 , 0.9207 )	0.0251	1983	A	Poor inhibition	N/A	Flores et al. (2013)	N/A	1.7	DRD2	1	Intronic
rs12364283	Child normally avoids midday sun whilst out in the sun	0.9877	( 0.8654 , 1.1273 )	0.8543	5096	0.9774	( 0.8132 , 1.1749 )	0.8079	3575		1.0761	( 0.9358 , 1.2374 )	0.3037	4655	1.0305	( 0.8535 , 1.2442 )	0.755	3575		0.8694	( 0.7176 , 1.0532 )	0.1525	2616	0.8185	( 0.6376 , 1.0507 )	0.1159	1973		1.0446	( 0.8517 , 1.2812 )	0.675	2439	1.0323	( 0.7969 , 1.3374 )	0.8096	1973	A	Poor inhibition	N/A	Flores et al. (2013)	N/A	1.7	DRD2	1	Intronic
rs12364283	Child normally uses sun block or cream whilst out in the sun	0.9325	( 0.8101 , 1.0733 )	0.3299	5114	0.8599	( 0.7061 , 1.0470 )	0.1329	3584		0.962	( 0.8283 , 1.1174 )	0.6122	4670	1.0309	( 0.8433 , 1.2601 )	0.7666	3584		1.0158	( 0.8285 , 1.2454 )	0.8802	2620	0.9103	( 0.6959 , 1.1906 )	0.4925	1976		0.9042	( 0.7277 , 1.1237 )	0.3638	2443	0.9367	( 0.7115 , 1.2332 )	0.6413	1976	A	Poor inhibition	N/A	Flores et al. (2013)	N/A	1.7	DRD2	1	Intronic
rs12364283	Child normally wears hat whilst out in the sun	1.0381	( 0.9080 , 1.1870 )	0.584	5106	0.9351	( 0.7762 , 1.1266 )	0.4804	3581		1.154	( 1.0025 , 1.3284 )	0.046	4667	1.2424	( 1.0285 , 1.5009 )	0.0244	3581		0.9768	( 0.8059 , 1.1839 )	0.8109	2619	0.9186	( 0.7141 , 1.1817 )	0.5088	1975		1.2204	( 0.9941 , 1.4983 )	0.057	2442	1.3078	( 1.0091 , 1.6950 )	0.0425	1975	A	Poor inhibition	N/A	Flores et al. (2013)	N/A	1.7	DRD2	1	Intronic
rs12364283	Child normally wears something to keep skin covered whilst out in the sun	0.9824	( 0.8584 , 1.1243 )	0.7962	5095	1.0187	( 0.8441 , 1.2295 )	0.8467	3577		1.0115	( 0.8754 , 1.1688 )	0.8765	4658	1.0049	( 0.8295 , 1.2173 )	0.9604	3577		0.8894	( 0.7304 , 1.0830 )	0.2436	2614	0.8972	( 0.6940 , 1.1599 )	0.4078	1972		0.956	( 0.7734 , 1.1818 )	0.6777	2438	0.9751	( 0.7498 , 1.2683 )	0.8511	1972	A	Poor inhibition	N/A	Flores et al. (2013)	N/A	1.7	DRD2	1	Intronic
rs12364283	Factor of skin block or cream does child usually uses	1.1922	( 1.0423 , 1.3638 )	0.0104	4986	1.1862	( 0.9850 , 1.4285 )	0.0717	3496		1.1016	( 0.9561 , 1.2693 )	0.1806	4556	1.0732	( 0.8895 , 1.2948 )	0.461	3496		1.2349	( 1.0182 , 1.4977 )	0.0321	2573	1.1977	( 0.9302 , 1.5421 )	0.1619	1936		1.032	( 0.8411 , 1.2662 )	0.7629	2396	0.98	( 0.7567 , 1.2691 )	0.8782	1936	A	Poor inhibition	N/A	Flores et al. (2013)	N/A	1.7	DRD2	1	Intronic
rs12364283	Frequency that mother applies sun lotion to child	0.9889	( 0.8629 , 1.1332 )	0.8721	4997	0.9501	( 0.7864 , 1.1480 )	0.5959	3505		1.0228	( 0.8863 , 1.1802 )	0.7581	4573	1.0801	( 0.8907 , 1.3097 )	0.4336	3505		0.989	( 0.8130 , 1.2032 )	0.9122	2577	1.0891	( 0.8412 , 1.4099 )	0.5173	1943		0.9831	( 0.7980 , 1.2110 )	0.8724	2402	0.9481	( 0.7264 , 1.2373 )	0.6946	1943	A	Poor inhibition	N/A	Flores et al. (2013)	N/A	1.7	DRD2	1	Intronic
rs12364283	Star system child's sun block or cream have	0.8259	( 0.5370 , 1.2703 )	0.3839	838	0.7029	( 0.3779 , 1.3075 )	0.2656	585		0.7667	( 0.4795 , 1.2260 )	0.2673	741	1.0148	( 0.5614 , 1.8343 )	0.9612	585		1.0432	( 0.5851 , 1.8601 )	0.8859	452	1.0194	( 0.4626 , 2.2460 )	0.962	338		0.7254	( 0.3939 , 1.3358 )	0.3027	416	0.6942	( 0.3069 , 1.5699 )	0.3806	338	A	Poor inhibition	N/A	Flores et al. (2013)	N/A	1.7	DRD2	1	Intronic
rs12422191	At 8 years old child was badly sunburnt	0.9108	( 0.5537 , 1.4982 )	0.7129	5159	0.7576	( 0.3747 , 1.5315 )	0.4395	3619		0.959	( 0.5610 , 1.6392 )	0.8783	4723	1.0177	( 0.4928 , 2.1015 )	0.9623	3619		1.1967	( 0.5706 , 2.5097 )	0.6346	2614	1.1578	( 0.4166 , 3.2179 )	0.7787	1974		0.8785	( 0.4357 , 1.7716 )	0.7175	2440	0.7014	( 0.2825 , 1.7415 )	0.4446	1974	G		N/A	Flores et al. (2013)	N/A	1.58	DRD2	1	Intergenic
rs12422191	At 8 years old number of days child was out in the sun for 4+ hours	0.9322	( 0.8231 , 1.0556 )	0.2684	4746	0.8927	( 0.7485 , 1.0646 )	0.2064	3338		1.0053	( 0.8860 , 1.1406 )	0.9347	4338	1.0849	( 0.9148 , 1.2865 )	0.349	3338		1.0083	( 0.8504 , 1.1955 )	0.9244	2480	0.9276	( 0.7360 , 1.1690 )	0.5242	1873		0.9584	( 0.8079 , 1.1369 )	0.6258	2309	1.0451	( 0.8349 , 1.3081 )	0.7003	1873	G		N/A	Flores et al. (2013)	N/A	1.58	DRD2	1	Intergenic
rs12422191	Child badly burnt ever up to age 8	1.056	( 0.7654 , 1.4570 )	0.74	4800	0.8614	( 0.5578 , 1.3302 )	0.501	3432		1.0837	( 0.7667 , 1.5318 )	0.6491	4406	1.0896	( 0.6969 , 1.7036 )	0.7067	3432		1.0039	( 0.6538 , 1.5416 )	0.9856	2625	0.7783	( 0.4385 , 1.3816 )	0.392	1983		1.0661	( 0.6768 , 1.6794 )	0.7824	2456	1.0592	( 0.5899 , 1.9020 )	0.8472	1983	G		N/A	Flores et al. (2013)	N/A	1.58	DRD2	1	Intergenic
rs12422191	Child normally avoids midday sun whilst out in the sun	1.0182	( 0.8972 , 1.1555 )	0.7803	5096	1.0361	( 0.8663 , 1.2392 )	0.6975	3575		0.9744	( 0.8566 , 1.1084 )	0.6934	4655	0.9386	( 0.7893 , 1.1163 )	0.474	3575		0.847	( 0.7100 , 1.0104 )	0.065	2616	0.8866	( 0.6964 , 1.1288 )	0.3286	1973		1.0182	( 0.8531 , 1.2153 )	0.8413	2439	1.0738	( 0.8507 , 1.3553 )	0.5491	1973	G		N/A	Flores et al. (2013)	N/A	1.58	DRD2	1	Intergenic
rs12422191	Child normally uses sun block or cream whilst out in the sun	1.01	( 0.8861 , 1.1512 )	0.8812	5114	1.0137	( 0.8413 , 1.2213 )	0.8866	3584		1.0316	( 0.9014 , 1.1806 )	0.6517	4670	1.0087	( 0.8405 , 1.2106 )	0.9255	3584		0.9362	( 0.7794 , 1.1245 )	0.4805	2620	0.8362	( 0.6504 , 1.0752 )	0.1632	1976		1.0506	( 0.8716 , 1.2664 )	0.6045	2443	1.1947	( 0.9336 , 1.5288 )	0.1574	1976	G		N/A	Flores et al. (2013)	N/A	1.58	DRD2	1	Intergenic
rs12422191	Child normally wears hat whilst out in the sun	1.0166	( 0.8976 , 1.1514 )	0.795	5106	1.0451	( 0.8751 , 1.2482 )	0.626	3581		0.9613	( 0.8455 , 1.0928 )	0.5462	4667	0.9636	( 0.8088 , 1.1480 )	0.6784	3581		0.9993	( 0.8404 , 1.1884 )	0.9941	2619	0.9619	( 0.7573 , 1.2216 )	0.7498	1975		0.997	( 0.8353 , 1.1900 )	0.9734	2442	1.0458	( 0.8240 , 1.3273 )	0.7128	1975	G		N/A	Flores et al. (2013)	N/A	1.58	DRD2	1	Intergenic
rs12422191	Child normally wears something to keep skin covered whilst out in the sun	1.0547	( 0.9282 , 1.1984 )	0.4137	5095	1.0517	( 0.8770 , 1.2612 )	0.5865	3577		1.0476	( 0.9194 , 1.1938 )	0.485	4658	1.0727	( 0.8977 , 1.2819 )	0.4401	3577		0.9282	( 0.7779 , 1.1076 )	0.4085	2614	0.9045	( 0.7091 , 1.1538 )	0.4192	1972		1.0917	( 0.9111 , 1.3081 )	0.3415	2438	1.1694	( 0.9174 , 1.4906 )	0.2062	1972	G		N/A	Flores et al. (2013)	N/A	1.58	DRD2	1	Intergenic
rs12422191	Factor of skin block or cream does child usually uses	1.0238	( 0.9020 , 1.1620 )	0.7162	4986	1.0278	( 0.8601 , 1.2282 )	0.763	3496		1.0375	( 0.9109 , 1.1817 )	0.5795	4556	1.0383	( 0.8722 , 1.2360 )	0.6727	3496		0.8687	( 0.7285 , 1.0358 )	0.1168	2573	0.9664	( 0.7609 , 1.2274 )	0.7794	1936		0.9446	( 0.7876 , 1.1329 )	0.5387	2396	0.9594	( 0.7558 , 1.2179 )	0.7335	1936	G		N/A	Flores et al. (2013)	N/A	1.58	DRD2	1	Intergenic
rs12422191	Frequency that mother applies sun lotion to child	0.9119	( 0.8033 , 1.0352 )	0.1542	4997	0.8825	( 0.7384 , 1.0547 )	0.1694	3505		0.971	( 0.8527 , 1.1056 )	0.6566	4573	1.0125	( 0.8488 , 1.2079 )	0.8898	3505		0.9807	( 0.8232 , 1.1684 )	0.8274	2577	1.0569	( 0.8338 , 1.3397 )	0.6474	1943		0.985	( 0.8243 , 1.1770 )	0.8677	2402	0.9508	( 0.7503 , 1.2050 )	0.6766	1943	G		N/A	Flores et al. (2013)	N/A	1.58	DRD2	1	Intergenic
rs12422191	Star system child's sun block or cream have	0.9932	( 0.6937 , 1.4220 )	0.9701	838	1.1588	( 0.6818 , 1.9695 )	0.5861	585		0.6297	( 0.4086 , 0.9706 )	0.0361	741	0.5444	( 0.3030 , 0.9780 )	0.0419	585		0.9274	( 0.5577 , 1.5422 )	0.7715	452	1.5868	( 0.7372 , 3.4155 )	0.2378	338		0.445	( 0.2211 , 0.8957 )	0.0233	416	0.2749	( 0.1010 , 0.7481 )	0.0115	338	G		N/A	Flores et al. (2013)	N/A	1.58	DRD2	1	Intergenic
rs2440390	At 8 years old child was badly sunburnt	1.2084	( 0.7882 , 1.8527 )	0.3852	5108	1.0044	( 0.5229 , 1.9295 )	0.9894	3577		1.1516	( 0.7290 , 1.8192 )	0.5451	4694	1.4694	( 0.8176 , 2.6409 )	0.1982	3577		1.0798	( 0.5805 , 2.0087 )	0.8084	2596	0.7083	( 0.2818 , 1.7802 )	0.4632	1956		1.4798	( 0.8155 , 2.6851 )	0.1974	2427	2.0073	( 0.9477 , 4.2517 )	0.0688	1956	T		N/A	Flores et al. (2013)	N/A	1.31	DRD2	0.991	Intronic
rs2440390	At 8 years old number of days child was out in the sun for 4+ hours	0.9465	( 0.8465 , 1.0582 )	0.3339	4700	0.9048	( 0.7731 , 1.0589 )	0.2126	3299		0.9578	( 0.8567 , 1.0709 )	0.4494	4310	1.0365	( 0.8922 , 1.2041 )	0.6393	3299		0.9508	( 0.8134 , 1.1115 )	0.5264	2463	0.8898	( 0.7215 , 1.0974 )	0.2753	1856		0.9678	( 0.8261 , 1.1337 )	0.6848	2297	1.0578	( 0.8629 , 1.2966 )	0.5886	1856	T		N/A	Flores et al. (2013)	N/A	1.31	DRD2	0.991	Intronic
rs2440390	Child badly burnt ever up to age 8	0.9993	( 0.7554 , 1.3220 )	0.9962	4756	0.9288	( 0.6231 , 1.3845 )	0.7169	3395		1.2072	( 0.9165 , 1.5902 )	0.1804	4381	1.2195	( 0.8455 , 1.7591 )	0.2883	3395		1.1326	( 0.7807 , 1.6430 )	0.5119	2607	1.1174	( 0.6688 , 1.8670 )	0.6716	1965		1.4776	( 1.0364 , 2.1068 )	0.031	2443	1.3144	( 0.8229 , 2.0995 )	0.2526	1965	T		N/A	Flores et al. (2013)	N/A	1.31	DRD2	0.991	Intronic
rs2440390	Child normally avoids midday sun whilst out in the sun	1.0073	( 0.9009 , 1.1262 )	0.8986	5046	0.9343	( 0.7971 , 1.0952 )	0.4019	3535		1.0295	( 0.9190 , 1.1532 )	0.6159	4627	1.0504	( 0.9017 , 1.2236 )	0.5277	3535		1.042	( 0.8881 , 1.2227 )	0.6136	2598	1.0074	( 0.8119 , 1.2501 )	0.9464	1957		1.0195	( 0.8667 , 1.1993 )	0.8158	2427	0.9349	( 0.7583 , 1.1527 )	0.5288	1957	T		N/A	Flores et al. (2013)	N/A	1.31	DRD2	0.991	Intronic
rs2440390	Child normally uses sun block or cream whilst out in the sun	1.0149	( 0.9033 , 1.1403 )	0.8037	5063	1.0693	( 0.9066 , 1.2612 )	0.4262	3542		0.9186	( 0.8160 , 1.0341 )	0.1599	4641	0.8618	( 0.7357 , 1.0096 )	0.0656	3542		1.0358	( 0.8752 , 1.2258 )	0.6826	2601	1.2135	( 0.9651 , 1.5258 )	0.0978	1958		0.9096	( 0.7684 , 1.0768 )	0.2711	2430	0.8049	( 0.6471 , 1.0010 )	0.0511	1958	T		N/A	Flores et al. (2013)	N/A	1.31	DRD2	0.991	Intronic
rs2440390	Child normally wears hat whilst out in the sun	1.0262	( 0.9181 , 1.1470 )	0.6489	5055	0.941	( 0.8037 , 1.1018 )	0.4502	3539		1.0821	( 0.9668 , 1.2111 )	0.17	4638	1.0495	( 0.9018 , 1.2214 )	0.5324	3539		1.0363	( 0.8828 , 1.2166 )	0.6628	2600	1.0358	( 0.8347 , 1.2854 )	0.7495	1957		1.1051	( 0.9408 , 1.2980 )	0.2238	2429	1.0257	( 0.8334 , 1.2623 )	0.8106	1957	T		N/A	Flores et al. (2013)	N/A	1.31	DRD2	0.991	Intronic
rs2440390	Child normally wears something to keep skin covered whilst out in the sun	0.8973	( 0.8011 , 1.0050 )	0.061	5044	0.848	( 0.7212 , 0.9970 )	0.0459	3536		0.9801	( 0.8728 , 1.1005 )	0.7334	4630	0.9966	( 0.8525 , 1.1650 )	0.9657	3536		0.8867	( 0.7519 , 1.0456 )	0.1528	2595	1.0368	( 0.8290 , 1.2966 )	0.7514	1955		0.9291	( 0.7864 , 1.0976 )	0.3869	2426	0.8668	( 0.6990 , 1.0749 )	0.1929	1955	T		N/A	Flores et al. (2013)	N/A	1.31	DRD2	0.991	Intronic
rs2440390	Factor of skin block or cream does child usually uses	0.9466	( 0.8451 , 1.0603 )	0.3427	4935	0.9504	( 0.8102 , 1.1149 )	0.5326	3454		0.9838	( 0.8766 , 1.1041 )	0.7815	4527	0.9657	( 0.8277 , 1.1268 )	0.6576	3454		1.0472	( 0.8878 , 1.2352 )	0.5839	2554	1.141	( 0.9144 , 1.4237 )	0.2428	1918		0.9027	( 0.7649 , 1.0653 )	0.2258	2383	0.8311	( 0.6711 , 1.0293 )	0.09	1918	T		N/A	Flores et al. (2013)	N/A	1.31	DRD2	0.991	Intronic
rs2440390	Frequency that mother applies sun lotion to child	1.113	( 0.9932 , 1.2473 )	0.0654	4947	1.0974	( 0.9343 , 1.2889 )	0.2577	3465		0.9755	( 0.8696 , 1.0943 )	0.6724	4546	0.9084	( 0.7786 , 1.0598 )	0.222	3465		1.0494	( 0.8931 , 1.2331 )	0.5579	2558	1.0465	( 0.8421 , 1.3006 )	0.6818	1926		0.9133	( 0.7768 , 1.0737 )	0.2719	2390	0.865	( 0.7014 , 1.0668 )	0.1751	1926	T		N/A	Flores et al. (2013)	N/A	1.31	DRD2	0.991	Intronic
rs2440390	Star system child's sun block or cream have	0.8503	( 0.6125 , 1.1805 )	0.3327	831	1.1054	( 0.6649 , 1.8378 )	0.6991	579		0.9724	( 0.6904 , 1.3696 )	0.8728	737	0.8661	( 0.5453 , 1.3757 )	0.5426	579		1.0403	( 0.6352 , 1.7035 )	0.8753	450	1.1598	( 0.5785 , 2.3255 )	0.6762	335		0.9862	( 0.5666 , 1.7168 )	0.9609	413	0.9179	( 0.4429 , 1.9023 )	0.8178	335	T		N/A	Flores et al. (2013)	N/A	1.31	DRD2	0.991	Intronic
rs161557	At 8 years old child was badly sunburnt	0.7554	( 0.5160 , 1.1059 )	0.1492	5159	0.6769	( 0.3822 , 1.1989 )	0.1809	3619		0.9065	( 0.6132 , 1.3400 )	0.6224	4723	1.051	( 0.6142 , 1.7984 )	0.856	3619		0.7275	( 0.4368 , 1.2116 )	0.2215	2614	0.6388	( 0.3028 , 1.3473 )	0.2391	1974		0.8505	( 0.4928 , 1.4680 )	0.5609	2440	1.1742	( 0.5914 , 2.3313 )	0.6463	1974	T		T	Cartmel et al. (2014)	T	2.26	HMHB1	1	H16T
rs161557	At 8 years old number of days child was out in the sun for 4+ hours	1.0149	( 0.9332 , 1.1037 )	0.7297	4746	1.1017	( 0.9779 , 1.2413 )	0.1114	3338		1.003	( 0.9180 , 1.0959 )	0.9471	4338	0.9173	( 0.8131 , 1.0349 )	0.1606	3338		1.0068	( 0.8980 , 1.1288 )	0.9073	2480	1.1234	( 0.9589 , 1.3161 )	0.1497	1873		1.0051	( 0.8910 , 1.1338 )	0.9343	2309	0.8888	( 0.7559 , 1.0451 )	0.1538	1873	T		T	Cartmel et al. (2014)	T	2.26	HMHB1	1	H16T
rs161557	Child badly burnt ever up to age 8	0.924	( 0.7410 , 1.1522 )	0.4829	4800	1.1039	( 0.8147 , 1.4958 )	0.5237	3432		0.8616	( 0.6775 , 1.0957 )	0.2244	4406	0.837	( 0.6110 , 1.1465 )	0.2677	3432		0.6782	( 0.4925 , 0.9339 )	0.0174	2625	1.0357	( 0.6800 , 1.5774 )	0.8702	1983		0.6274	( 0.4424 , 0.8897 )	0.0089	2456	0.6246	( 0.3962 , 0.9848 )	0.0428	1983	T		T	Cartmel et al. (2014)	T	2.26	HMHB1	1	H16T
rs161557	Child normally avoids midday sun whilst out in the sun	1.0005	( 0.9191 , 1.0891 )	0.9914	5096	1.0137	( 0.8983 , 1.1439 )	0.8252	3575		0.9749	( 0.8920 , 1.0655 )	0.5747	4655	0.9593	( 0.8497 , 1.0832 )	0.5028	3575		0.9403	( 0.8356 , 1.0582 )	0.307	2616	0.963	( 0.8192 , 1.1321 )	0.648	1973		0.9538	( 0.8436 , 1.0784 )	0.4503	2439	1.0033	( 0.8512 , 1.1826 )	0.9684	1973	T		T	Cartmel et al. (2014)	T	2.26	HMHB1	1	H16T
rs161557	Child normally uses sun block or cream whilst out in the sun	0.9762	( 0.8930 , 1.0672 )	0.5965	5114	0.9517	( 0.8387 , 1.0799 )	0.4425	3584		1.0071	( 0.9174 , 1.1055 )	0.882	4670	1.0245	( 0.9024 , 1.1630 )	0.7088	3584		0.9164	( 0.8090 , 1.0382 )	0.1702	2620	0.908	( 0.7659 , 1.0763 )	0.2659	1976		0.9543	( 0.8387 , 1.0858 )	0.4777	2443	1.002	( 0.8431 , 1.1908 )	0.982	1976	T		T	Cartmel et al. (2014)	T	2.26	HMHB1	1	H16T
rs161557	Child normally wears hat whilst out in the sun	1.0268	( 0.9433 , 1.1177 )	0.541	5106	0.9826	( 0.8710 , 1.1086 )	0.7759	3581		1.011	( 0.9258 , 1.1041 )	0.8076	4667	0.9996	( 0.8859 , 1.1280 )	0.9948	3581		0.9674	( 0.8595 , 1.0888 )	0.5823	2619	0.9088	( 0.7730 , 1.0684 )	0.2468	1975		1.0111	( 0.8956 , 1.1415 )	0.8581	2442	1.0479	( 0.8905 , 1.2331 )	0.5733	1975	T		T	Cartmel et al. (2014)	T	2.26	HMHB1	1	H16T
rs161557	Child normally wears something to keep skin covered whilst out in the sun	1.0391	( 0.9534 , 1.1325 )	0.3821	5095	1.0833	( 0.9582 , 1.2247 )	0.2012	3577		0.9953	( 0.9100 , 1.0885 )	0.9174	4658	0.9189	( 0.8125 , 1.0393 )	0.1782	3577		1.0174	( 0.9013 , 1.1485 )	0.7801	2614	1.0768	( 0.9125 , 1.2707 )	0.381	1972		1.0162	( 0.8968 , 1.1516 )	0.8007	2438	0.9328	( 0.7885 , 1.1035 )	0.417	1972	T		T	Cartmel et al. (2014)	T	2.26	HMHB1	1	H16T
rs161557	Factor of skin block or cream does child usually uses	0.9468	( 0.8690 , 1.0316 )	0.2117	4986	0.8805	( 0.7802 , 0.9937 )	0.0392	3496		1.0137	( 0.9264 , 1.1093 )	0.7669	4556	1.1427	( 1.0117 , 1.2908 )	0.0318	3496		0.9274	( 0.8233 , 1.0448 )	0.2154	2573	0.9286	( 0.7897 , 1.0921 )	0.3708	1936		0.9747	( 0.8602 , 1.1044 )	0.6878	2396	1.0608	( 0.8990 , 1.2517 )	0.4845	1936	T		T	Cartmel et al. (2014)	T	2.26	HMHB1	1	H16T
rs161557	Frequency that mother applies sun lotion to child	0.9876	( 0.9057 , 1.0768 )	0.7766	4997	0.9764	( 0.8630 , 1.1047 )	0.7046	3505		0.9754	( 0.8912 , 1.0676 )	0.5889	4573	1.0052	( 0.8884 , 1.1374 )	0.9343	3505		0.9275	( 0.8221 , 1.0463 )	0.221	2577	0.907	( 0.7690 , 1.0699 )	0.2467	1943		0.9382	( 0.8273 , 1.0638 )	0.3197	2402	1.0369	( 0.8776 , 1.2251 )	0.6703	1943	T		T	Cartmel et al. (2014)	T	2.26	HMHB1	1	H16T
rs161557	Star system child's sun block or cream have	0.9013	( 0.6986 , 1.1627 )	0.4238	838	0.9847	( 0.6747 , 1.4369 )	0.9361	585		0.8163	( 0.6280 , 1.0611 )	0.1294	741	0.7745	( 0.5407 , 1.1095 )	0.1636	585		0.7972	( 0.5650 , 1.1247 )	0.1968	452	0.9447	( 0.5763 , 1.5484 )	0.8213	338		0.6796	( 0.4789 , 0.9644 )	0.0306	416	0.6624	( 0.4109 , 1.0677 )	0.0909	338	T		T	Cartmel et al. (2014)	T	2.26	HMHB1	1	H16T
rs2887510	At 8 years old child was badly sunburnt	0.9959	( 0.7250 , 1.3679 )	0.9795	5159	0.7462	( 0.4718 , 1.1804 )	0.2109	3619		1.3543	( 0.9430 , 1.9450 )	0.1006	4723	1.6398	( 1.0102 , 2.6616 )	0.0454	3619		0.9405	( 0.6132 , 1.4425 )	0.7786	2614	0.678	( 0.3730 , 1.2324 )	0.2025	1974		1.1874	( 0.7205 , 1.9570 )	0.5004	2440	1.6233	( 0.8466 , 3.1127 )	0.1447	1974	G		A	Cartmel et al. (2014)	A	2.03	KIAA1462	1	Intronic
rs2887510	At 8 years old number of days child was out in the sun for 4+ hours	1.0274	( 0.9519 , 1.1088 )	0.4878	4746	0.9732	( 0.8759 , 1.0813 )	0.6128	3338		1.0408	( 0.9616 , 1.1264 )	0.322	4338	1.0533	( 0.9489 , 1.1692 )	0.3296	3338		1.0367	( 0.9326 , 1.1524 )	0.5042	2480	0.9291	( 0.8067 , 1.0702 )	0.3081	1873		1.1073	( 0.9913 , 1.2369 )	0.0711	2309	1.1672	( 1.0114 , 1.3470 )	0.0345	1873	G		A	Cartmel et al. (2014)	A	2.03	KIAA1462	1	Intronic
rs2887510	Child badly burnt ever up to age 8	0.9895	( 0.8151 , 1.2012 )	0.9149	4800	0.8463	( 0.6460 , 1.1086 )	0.2256	3432		1.1719	( 0.9479 , 1.4489 )	0.1428	4406	1.2463	( 0.9481 , 1.6384 )	0.1146	3432		0.8304	( 0.6410 , 1.0758 )	0.1594	2625	0.7675	( 0.5334 , 1.1043 )	0.154	1983		1.1977	( 0.8936 , 1.6053 )	0.2274	2456	1.2391	( 0.8526 , 1.8007 )	0.2611	1983	G		A	Cartmel et al. (2014)	A	2.03	KIAA1462	1	Intronic
rs2887510	Child normally avoids midday sun whilst out in the sun	1.0571	( 0.9787 , 1.1417 )	0.1578	5096	1.07	( 0.9612 , 1.1911 )	0.2162	3575		0.9915	( 0.9156 , 1.0735 )	0.8324	4655	0.9834	( 0.8852 , 1.0924 )	0.755	3575		1.1381	( 1.0201 , 1.2698 )	0.0205	2616	1.1132	( 0.9604 , 1.2903 )	0.1547	1973		1.0447	( 0.9336 , 1.1691 )	0.4458	2439	1.0437	( 0.9015 , 1.2083 )	0.5672	1973	G		A	Cartmel et al. (2014)	A	2.03	KIAA1462	1	Intronic
rs2887510	Child normally uses sun block or cream whilst out in the sun	0.9515	( 0.8776 , 1.0316 )	0.228	5114	0.956	( 0.8549 , 1.0690 )	0.4294	3584		0.9592	( 0.8820 , 1.0432 )	0.331	4670	0.9678	( 0.8668 , 1.0805 )	0.5601	3584		0.9462	( 0.8435 , 1.0615 )	0.3461	2620	0.9391	( 0.8049 , 1.0957 )	0.4246	1976		1.0018	( 0.8892 , 1.1286 )	0.9763	2443	1.0347	( 0.8868 , 1.2073 )	0.6644	1976	G		A	Cartmel et al. (2014)	A	2.03	KIAA1462	1	Intronic
rs2887510	Child normally wears hat whilst out in the sun	1.0382	( 0.9610 , 1.1217 )	0.3415	5106	1.0906	( 0.9805 , 1.2131 )	0.1103	3581		0.9996	( 0.9235 , 1.0821 )	0.9925	4667	0.939	( 0.8460 , 1.0421 )	0.2362	3581		1.1203	( 1.0041 , 1.2498 )	0.042	2619	1.1919	( 1.0300 , 1.3792 )	0.0184	1975		1.0905	( 0.9746 , 1.2202 )	0.1306	2442	0.9899	( 0.8561 , 1.1446 )	0.8907	1975	G		A	Cartmel et al. (2014)	A	2.03	KIAA1462	1	Intronic
rs2887510	Child normally wears something to keep skin covered whilst out in the sun	1.0677	( 0.9872 , 1.1549 )	0.1014	5095	1.1066	( 0.9928 , 1.2334 )	0.0672	3577		1.0415	( 0.9606 , 1.1292 )	0.3241	4658	0.9896	( 0.8894 , 1.1012 )	0.8484	3577		1.1245	( 1.0059 , 1.2571 )	0.039	2614	1.1196	( 0.9643 , 1.2999 )	0.1383	1972		1.092	( 0.9727 , 1.2259 )	0.1358	2438	1.0267	( 0.8839 , 1.1927 )	0.7299	1972	G		A	Cartmel et al. (2014)	A	2.03	KIAA1462	1	Intronic
rs2887510	Factor of skin block or cream does child usually uses	1.0122	( 0.9362 , 1.0944 )	0.7603	4986	1.065	( 0.9560 , 1.1864 )	0.2529	3496		0.9942	( 0.9170 , 1.0780 )	0.8886	4556	0.9308	( 0.8360 , 1.0363 )	0.1904	3496		1.0231	( 0.9163 , 1.1423 )	0.6853	2573	1.0569	( 0.9111 , 1.2260 )	0.4651	1936		0.9273	( 0.8260 , 1.0411 )	0.2014	2396	0.8566	( 0.7369 , 0.9956 )	0.0437	1936	G		A	Cartmel et al. (2014)	A	2.03	KIAA1462	1	Intronic
rs2887510	Frequency that mother applies sun lotion to child	1.0566	( 0.9772 , 1.1425 )	0.1671	4997	1.0845	( 0.9733 , 1.2083 )	0.1416	3505		1.0591	( 0.9772 , 1.1478 )	0.1622	4573	0.9962	( 0.8955 , 1.1081 )	0.9436	3505		1.1029	( 0.9880 , 1.2312 )	0.0811	2577	1.1242	( 0.9703 , 1.3026 )	0.1191	1943		1.0453	( 0.9329 , 1.1711 )	0.4455	2402	0.9705	( 0.8375 , 1.1246 )	0.69	1943	G		A	Cartmel et al. (2014)	A	2.03	KIAA1462	1	Intronic
rs2887510	Star system child's sun block or cream have	0.8461	( 0.6745 , 1.0613 )	0.1483	838	0.9646	( 0.7079 , 1.3144 )	0.8195	585		0.8571	( 0.6664 , 1.1024 )	0.2299	741	0.9628	( 0.6982 , 1.3275 )	0.8169	585		0.9393	( 0.6828 , 1.2922 )	0.7004	452	0.921	( 0.6011 , 1.4111 )	0.7054	338		1.1235	( 0.7835 , 1.6110 )	0.5266	416	1.2653	( 0.8037 , 1.9923 )	0.3095	338	G		A	Cartmel et al. (2014)	A	2.03	KIAA1462	1	Intronic
rs2059696	At 8 years old child was badly sunburnt	1.287	( 0.9393 , 1.7634 )	0.1163	4948	1.397	( 0.8785 , 2.2214 )	0.1578	3417		1.1554	( 0.8168 , 1.6342 )	0.4144	4545	1.0402	( 0.6494 , 1.6663 )	0.8697	3417		1.6207	( 1.0641 , 2.4684 )	0.0245	2514	2.0776	( 1.1104 , 3.8876 )	0.0222	1882		1.2112	( 0.7337 , 1.9996 )	0.4537	2365	0.7588	( 0.3881 , 1.4836 )	0.4197	1882	G		G	Cartmel et al. (2014)	G	2.25	LY75	0.976	Y1391H
rs2059696	At 8 years old number of days child was out in the sun for 4+ hours	0.9956	( 0.9203 , 1.0772 )	0.9131	4551	0.9807	( 0.8781 , 1.0953 )	0.7299	3154		1.0211	( 0.9404 , 1.1088 )	0.6187	4178	1.037	( 0.9290 , 1.1575 )	0.517	3154		1.0055	( 0.9016 , 1.1214 )	0.9213	2384	0.9329	( 0.8053 , 1.0807 )	0.3545	1785		1.0716	( 0.9559 , 1.2012 )	0.2356	2242	1.1234	( 0.9683 , 1.3033 )	0.1249	1785	G		G	Cartmel et al. (2014)	G	2.25	LY75	0.976	Y1391H
rs2059696	Child badly burnt ever up to age 8	1.0352	( 0.8471 , 1.2651 )	0.7353	4607	0.8869	( 0.6665 , 1.1800 )	0.41	3248		1.1178	( 0.9030 , 1.3837 )	0.3063	4246	1.1301	( 0.8556 , 1.4928 )	0.389	3248		1.1582	( 0.8836 , 1.5179 )	0.2874	2525	0.988	( 0.6769 , 1.4420 )	0.95	1890		1.3411	( 1.0043 , 1.7907 )	0.0467	2382	1.24	( 0.8514 , 1.8060 )	0.2622	1890	G		G	Cartmel et al. (2014)	G	2.25	LY75	0.976	Y1391H
rs2059696	Child normally avoids midday sun whilst out in the sun	1.0197	( 0.9421 , 1.1037 )	0.6292	4888	0.9994	( 0.8941 , 1.1171 )	0.9918	3376		0.9839	( 0.9053 , 1.0693 )	0.7025	4481	1.0113	( 0.9053 , 1.1298 )	0.8418	3376		1.0841	( 0.9698 , 1.2119 )	0.1556	2516	1.0381	( 0.8926 , 1.2073 )	0.6275	1881		1.0074	( 0.8955 , 1.1332 )	0.9028	2366	1.0092	( 0.8663 , 1.1757 )	0.9062	1881	G		G	Cartmel et al. (2014)	G	2.25	LY75	0.976	Y1391H
rs2059696	Child normally uses sun block or cream whilst out in the sun	1.0535	( 0.9693 , 1.1450 )	0.2198	4905	1.0715	( 0.9533 , 1.2044 )	0.2467	3385		0.9516	( 0.8717 , 1.0389 )	0.2682	4496	0.9155	( 0.8148 , 1.0286 )	0.1375	3385		1.0373	( 0.9224 , 1.1666 )	0.5408	2520	1.0798	( 0.9206 , 1.2665 )	0.3453	1884		1.0339	( 0.9134 , 1.1703 )	0.5979	2370	0.9499	( 0.8088 , 1.1156 )	0.5306	1884	G		G	Cartmel et al. (2014)	G	2.25	LY75	0.976	Y1391H
rs2059696	Child normally wears hat whilst out in the sun	1.0684	( 0.9871 , 1.1564 )	0.1014	4897	1.1056	( 0.9893 , 1.2355 )	0.0766	3382		0.9949	( 0.9156 , 1.0811 )	0.9034	4493	0.9505	( 0.8509 , 1.0617 )	0.3685	3382		1.0586	( 0.9473 , 1.1831 )	0.3151	2519	1.121	( 0.9638 , 1.3040 )	0.1384	1883		1.0402	( 0.9254 , 1.1691 )	0.5092	2369	0.9383	( 0.8059 , 1.0924 )	0.4116	1883	G		G	Cartmel et al. (2014)	G	2.25	LY75	0.976	Y1391H
rs2059696	Child normally wears something to keep skin covered whilst out in the sun	0.9732	( 0.8979 , 1.0548 )	0.5087	4887	0.9898	( 0.8839 , 1.1083 )	0.8583	3379		0.9613	( 0.8829 , 1.0465 )	0.3623	4486	0.9449	( 0.8434 , 1.0587 )	0.3284	3379		0.9858	( 0.8798 , 1.1046 )	0.8056	2514	0.9954	( 0.8530 , 1.1616 )	0.9536	1880		1.0361	( 0.9190 , 1.1681 )	0.5624	2365	0.971	( 0.8305 , 1.1354 )	0.7126	1880	G		G	Cartmel et al. (2014)	G	2.25	LY75	0.976	Y1391H
rs2059696	Factor of skin block or cream does child usually uses	1.0659	( 0.9837 , 1.1549 )	0.119	4779	1.1158	( 0.9969 , 1.2488 )	0.0566	3299		1.0098	( 0.9279 , 1.0990 )	0.8211	4385	0.9637	( 0.8612 , 1.0785 )	0.5198	3299		1.0554	( 0.9434 , 1.1806 )	0.3463	2473	1.0555	( 0.9062 , 1.2293 )	0.4876	1845		1.0548	( 0.9368 , 1.1875 )	0.3782	2325	1.0519	( 0.9014 , 1.2274 )	0.5207	1845	G		G	Cartmel et al. (2014)	G	2.25	LY75	0.976	Y1391H
rs2059696	Frequency that mother applies sun lotion to child	0.9981	( 0.9212 , 1.0814 )	0.9634	4792	0.9273	( 0.8287 , 1.0376 )	0.1881	3308		1.0299	( 0.9464 , 1.1208 )	0.4941	4401	1.079	( 0.9643 , 1.2073 )	0.185	3308		0.981	( 0.8775 , 1.0968 )	0.7365	2478	0.9128	( 0.7851 , 1.0613 )	0.2356	1851		1.0981	( 0.9753 , 1.2364 )	0.122	2330	1.1741	( 1.0071 , 1.3689 )	0.0403	1851	G		G	Cartmel et al. (2014)	G	2.25	LY75	0.976	Y1391H
rs2059696	Star system child's sun block or cream have	1.011	( 0.8011 , 1.2760 )	0.9265	803	1.0563	( 0.7479 , 1.4918 )	0.756	547		1.2819	( 0.9860 , 1.6664 )	0.0636	714	1.2869	( 0.9205 , 1.7991 )	0.1401	547		0.9641	( 0.6943 , 1.3386 )	0.827	436	0.8699	( 0.5433 , 1.3927 )	0.5615	322		1.2979	( 0.8932 , 1.8860 )	0.1714	406	1.6977	( 1.0547 , 2.7326 )	0.0293	322	G		G	Cartmel et al. (2014)	G	2.25	LY75	0.976	Y1391H
rs5756384	At 8 years old child was badly sunburnt	1.1296	( 0.8356 , 1.5272 )	0.4281	5065	0.8732	( 0.5562 , 1.3708 )	0.5557	3515		0.9969	( 0.7138 , 1.3925 )	0.9856	4632	0.9057	( 0.5785 , 1.4181 )	0.6652	3515		1.1123	( 0.7447 , 1.6613 )	0.6033	2571	1.0709	( 0.5975 , 1.9196 )	0.8179	1926		0.9732	( 0.6122 , 1.5471 )	0.9086	2403	0.8337	( 0.4591 , 1.5142 )	0.5504	1926	T		T	Cartmel et al. (2014)	T	2.12	NCF4	0.983	Intergenic
rs5756384	At 8 years old number of days child was out in the sun for 4+ hours	0.8959	( 0.8330 , 0.9635 )	0.0031	4658	0.914	( 0.8269 , 1.0102 )	0.0783	3243		0.9658	( 0.8953 , 1.0418 )	0.3679	4255	0.9723	( 0.8800 , 1.0743 )	0.5812	3243		0.8605	( 0.7777 , 0.9521 )	0.0036	2439	0.8735	( 0.7642 , 0.9985 )	0.0475	1827		0.9992	( 0.9000 , 1.1092 )	0.9877	2274	1.0403	( 0.9092 , 1.1904 )	0.5653	1827	T		T	Cartmel et al. (2014)	T	2.12	NCF4	0.983	Intergenic
rs5756384	Child badly burnt ever up to age 8	1.1379	( 0.9460 , 1.3688 )	0.1704	4720	1.068	( 0.8253 , 1.3820 )	0.6171	3340		1.3023	( 1.0681 , 1.5880 )	0.009	4331	1.2639	( 0.9761 , 1.6365 )	0.0757	3340		1.0378	( 0.8060 , 1.3362 )	0.7735	2587	1.0628	( 0.7541 , 1.4977 )	0.728	1937		1.2363	( 0.9406 , 1.6250 )	0.1283	2423	1.1157	( 0.7819 , 1.5920 )	0.5461	1937	T		T	Cartmel et al. (2014)	T	2.12	NCF4	0.983	Intergenic
rs5756384	Child normally avoids midday sun whilst out in the sun	1.0291	( 0.9567 , 1.1070 )	0.4409	5002	1.0563	( 0.9552 , 1.1680 )	0.286	3473		0.9905	( 0.9174 , 1.0695 )	0.8079	4567	0.9601	( 0.8682 , 1.0618 )	0.4281	3473		1.0026	( 0.9041 , 1.1119 )	0.9608	2573	1.0406	( 0.9073 , 1.1935 )	0.5691	1925		0.9781	( 0.8792 , 1.0881 )	0.6837	2402	0.9672	( 0.8436 , 1.1089 )	0.6327	1925	T		T	Cartmel et al. (2014)	T	2.12	NCF4	0.983	Intergenic
rs5756384	Child normally uses sun block or cream whilst out in the sun	1.0127	( 0.9383 , 1.0931 )	0.7453	5020	0.9834	( 0.8848 , 1.0930 )	0.7563	3482		1.0342	( 0.9542 , 1.1208 )	0.4131	4582	1.069	( 0.9617 , 1.1882 )	0.2163	3482		0.9875	( 0.8855 , 1.1012 )	0.8207	2577	0.9468	( 0.8202 , 1.0930 )	0.4558	1928		1.0436	( 0.9323 , 1.1683 )	0.4581	2406	1.1049	( 0.9565 , 1.2764 )	0.1753	1928	T		T	Cartmel et al. (2014)	T	2.12	NCF4	0.983	Intergenic
rs5756384	Child normally wears hat whilst out in the sun	1.0592	( 0.9849 , 1.1391 )	0.1211	5013	1.0693	( 0.9674 , 1.1820 )	0.1899	3480		0.9877	( 0.9149 , 1.0664 )	0.7519	4579	0.9667	( 0.8734 , 1.0699 )	0.5125	3480		1.0976	( 0.9893 , 1.2177 )	0.079	2577	1.0917	( 0.9519 , 1.2519 )	0.2095	1928		1.0227	( 0.9192 , 1.1378 )	0.68	2405	1.0086	( 0.8795 , 1.1567 )	0.9025	1928	T		T	Cartmel et al. (2014)	T	2.12	NCF4	0.983	Intergenic
rs5756384	Child normally wears something to keep skin covered whilst out in the sun	1.0136	( 0.9414 , 1.0913 )	0.7201	5001	1.0016	( 0.9040 , 1.1097 )	0.9753	3475		0.9706	( 0.8980 , 1.0491 )	0.4526	4570	0.989	( 0.8923 , 1.0962 )	0.833	3475		0.9794	( 0.8813 , 1.0884 )	0.6989	2571	0.9883	( 0.8592 , 1.1369 )	0.8695	1924		0.9341	( 0.8374 , 1.0418 )	0.2208	2401	1.017	( 0.8833 , 1.1710 )	0.8147	1924	T		T	Cartmel et al. (2014)	T	2.12	NCF4	0.983	Intergenic
rs5756384	Factor of skin block or cream does child usually uses	1.0733	( 0.9964 , 1.1563 )	0.0624	4895	1.0286	( 0.9285 , 1.1394 )	0.5896	3396		1.0218	( 0.9452 , 1.1046 )	0.5877	4472	1.0331	( 0.9329 , 1.1440 )	0.5315	3396		1.0209	( 0.9182 , 1.1350 )	0.7021	2531	0.9754	( 0.8489 , 1.1208 )	0.7257	1889		1.0453	( 0.9378 , 1.1651 )	0.4238	2360	1.0845	( 0.9446 , 1.2451 )	0.2498	1889	T		T	Cartmel et al. (2014)	T	2.12	NCF4	0.983	Intergenic
rs5756384	Frequency that mother applies sun lotion to child	1.0476	( 0.9728 , 1.1283 )	0.2185	4910	1.0635	( 0.9600 , 1.1782 )	0.2382	3407		1.0103	( 0.9346 , 1.0922 )	0.7963	4490	0.9784	( 0.8829 , 1.0842 )	0.6768	3407		0.9884	( 0.8898 , 1.0980 )	0.828	2536	0.991	( 0.8630 , 1.1381 )	0.8984	1897		0.9961	( 0.8937 , 1.1102 )	0.9433	2367	0.9766	( 0.8502 , 1.1218 )	0.738	1897	T		T	Cartmel et al. (2014)	T	2.12	NCF4	0.983	Intergenic
rs5756384	Star system child's sun block or cream have	1.0907	( 0.8756 , 1.3587 )	0.4384	823	1.2229	( 0.8942 , 1.6724 )	0.2078	569		0.9662	( 0.7606 , 1.2273 )	0.778	727	0.8961	( 0.6589 , 1.2186 )	0.4841	569		1.1795	( 0.8644 , 1.6093 )	0.2978	443	1.2184	( 0.8029 , 1.8490 )	0.3532	331		1.2478	( 0.8978 , 1.7342 )	0.1874	412	1.1749	( 0.7775 , 1.7755 )	0.4442	331	T		T	Cartmel et al. (2014)	T	2.12	NCF4	0.983	Intergenic
rs650662	At 8 years old child was badly sunburnt	0.7376	( 0.5472 , 0.9942 )	0.0457	5123	0.7204	( 0.4655 , 1.1149 )	0.1411	3582		0.8396	( 0.6082 , 1.1591 )	0.2881	4691	0.8467	( 0.5479 , 1.3085 )	0.4537	3582		0.8783	( 0.5812 , 1.3272 )	0.5378	2598	0.677	( 0.3734 , 1.2273 )	0.1987	1957		0.9589	( 0.6092 , 1.5093 )	0.8562	2429	1.0973	( 0.6159 , 1.9549 )	0.7527	1957	A		A	Cartmel et al. (2014)	C	0.61	OPRM1	0.994	Intergenic
rs650662	At 8 years old number of days child was out in the sun for 4+ hours	1.0506	( 0.9791 , 1.1273 )	0.1696	4713	1.0916	( 0.9904 , 1.2032 )	0.0776	3306		1.0109	( 0.9383 , 1.0892 )	0.7749	4309	1.0016	( 0.9075 , 1.1054 )	0.9753	3306		1.0838	( 0.9820 , 1.1962 )	0.1096	2465	1.1346	( 0.9958 , 1.2927 )	0.0578	1858		1.0431	( 0.9406 , 1.1567 )	0.4241	2299	0.9918	( 0.8707 , 1.1298 )	0.9019	1858	A		A	Cartmel et al. (2014)	C	0.61	OPRM1	0.994	Intergenic
rs650662	Child badly burnt ever up to age 8	0.9302	( 0.7762 , 1.1147 )	0.4329	4767	1.0694	( 0.8287 , 1.3801 )	0.6062	3398		0.833	( 0.6851 , 1.0128 )	0.0669	4379	0.7785	( 0.6045 , 1.0026 )	0.0524	3398		0.8877	( 0.6892 , 1.1435 )	0.3566	2608	0.9765	( 0.6913 , 1.3793 )	0.8927	1966		0.8278	( 0.6348 , 1.0797 )	0.1632	2444	0.8083	( 0.5751 , 1.1360 )	0.2203	1966	A		A	Cartmel et al. (2014)	C	0.61	OPRM1	0.994	Intergenic
rs650662	Child normally avoids midday sun whilst out in the sun	0.919	( 0.8557 , 0.9871 )	0.0205	5061	0.9528	( 0.8629 , 1.0521 )	0.3393	3539		0.9657	( 0.8961 , 1.0407 )	0.3599	4623	0.9475	( 0.8578 , 1.0466 )	0.288	3539		0.9989	( 0.9026 , 1.1054 )	0.9824	2600	0.998	( 0.8721 , 1.1420 )	0.9769	1956		0.9582	( 0.8631 , 1.0637 )	0.4227	2428	0.9336	( 0.8173 , 1.0665 )	0.3118	1956	A		A	Cartmel et al. (2014)	C	0.61	OPRM1	0.994	Intergenic
rs650662	Child normally uses sun block or cream whilst out in the sun	0.9614	( 0.8918 , 1.0364 )	0.3041	5078	0.9023	( 0.8126 , 1.0018 )	0.0542	3547		0.9941	( 0.9190 , 1.0754 )	0.8835	4638	1.0458	( 0.9423 , 1.1606 )	0.3999	3547		0.9751	( 0.8757 , 1.0857 )	0.645	2604	0.9085	( 0.7875 , 1.0481 )	0.1883	1959		0.999	( 0.8950 , 1.1150 )	0.9851	2432	1.0459	( 0.9092 , 1.2031 )	0.53	1959	A		A	Cartmel et al. (2014)	C	0.61	OPRM1	0.994	Intergenic
rs650662	Child normally wears hat whilst out in the sun	0.9733	( 0.9062 , 1.0453 )	0.4567	5070	0.9924	( 0.8988 , 1.0957 )	0.88	3544		1.0106	( 0.9377 , 1.0891 )	0.7833	4635	1.0232	( 0.9261 , 1.1306 )	0.6522	3544		1.0278	( 0.9285 , 1.1378 )	0.5964	2603	1.0367	( 0.9068 , 1.1853 )	0.5979	1958		1.0016	( 0.9019 , 1.1123 )	0.9767	2431	0.96	( 0.8407 , 1.0964 )	0.5473	1958	A		A	Cartmel et al. (2014)	C	0.61	OPRM1	0.994	Intergenic
rs650662	Child normally wears something to keep skin covered whilst out in the sun	0.9733	( 0.9050 , 1.0468 )	0.4666	5059	1.0199	( 0.9213 , 1.1291 )	0.7043	3540		1.0555	( 0.9782 , 1.1391 )	0.1641	4626	1.0361	( 0.9360 , 1.1468 )	0.494	3540		0.9972	( 0.8982 , 1.1072 )	0.9588	2598	1.037	( 0.9025 , 1.1916 )	0.6078	1955		1.0272	( 0.9228 , 1.1435 )	0.6232	2427	0.9844	( 0.8588 , 1.1284 )	0.8218	1955	A		A	Cartmel et al. (2014)	C	0.61	OPRM1	0.994	Intergenic
rs650662	Factor of skin block or cream does child usually uses	0.9358	( 0.8703 , 1.0063 )	0.0735	4950	0.9986	( 0.9028 , 1.1045 )	0.9777	3459		0.8872	( 0.8222 , 0.9572 )	0.002	4524	0.8937	( 0.8080 , 0.9886 )	0.0291	3459		0.9358	( 0.8438 , 1.0378 )	0.2086	2557	0.9927	( 0.8658 , 1.1382 )	0.9165	1919		0.8606	( 0.7736 , 0.9573 )	0.0057	2385	0.8798	( 0.7688 , 1.0068 )	0.0627	1919	A		A	Cartmel et al. (2014)	C	0.61	OPRM1	0.994	Intergenic
rs650662	Frequency that mother applies sun lotion to child	0.9298	( 0.8644 , 1.0001 )	0.0504	4962	0.9178	( 0.8295 , 1.0155 )	0.0964	3469		0.9987	( 0.9258 , 1.0773 )	0.9724	4542	1.0257	( 0.9272 , 1.1347 )	0.6224	3469		0.9507	( 0.8575 , 1.0542 )	0.3377	2561	0.9273	( 0.8086 , 1.0634 )	0.2801	1926		1.0508	( 0.9459 , 1.1674 )	0.356	2391	1.0809	( 0.9457 , 1.2353 )	0.2539	1926	A		A	Cartmel et al. (2014)	C	0.61	OPRM1	0.994	Intergenic
rs650662	Star system child's sun block or cream have	0.8333	( 0.6775 , 1.0251 )	0.0844	830	0.8767	( 0.6484 , 1.1854 )	0.3927	579		0.9848	( 0.7828 , 1.2390 )	0.8962	735	0.9643	( 0.7068 , 1.3155 )	0.8184	579		0.8905	( 0.6596 , 1.2023 )	0.449	450	0.9394	( 0.6190 , 1.4256 )	0.7689	336		0.8705	( 0.6332 , 1.1968 )	0.3933	414	0.9442	( 0.6303 , 1.4144 )	0.7806	336	A		A	Cartmel et al. (2014)	C	0.61	OPRM1	0.994	Intergenic
rs60050811	At 8 years old child was badly sunburnt	0.5164	( 0.1908 , 1.3976 )	0.1932	5028	0.4319	( 0.0932 , 2.0020 )	0.2833	3473		0.9863	( 0.4306 , 2.2593 )	0.9741	4591	1.0269	( 0.2866 3.6546	0.9672	3473		0.7017	( 0.2201 , 2.2365 )	0.5492	2544	0.2851	( 0.0314 , 2.5913 )	0.2651	1891		1.2805	( 0.4546 , 3.6065 )	0.6398	2373	1.3372	( 0.2655 , 6.7355 )	0.7246	1891	C		C	Cartmel et al. (2014)	C	4.13	SPATC1	0.916	S65P
rs60050811	At 8 years old number of days child was out in the sun for 4+ hours	1.1119	( 0.9332 , 1.3248 )	0.2355	4625	0.9834	( 0.7592 , 1.2738 )	0.8989	3206		1.0192	( 0.8424 , 1.2330 )	0.8451	4220	1.0973	( 0.8449 , 1.4251 )	0.4863	3206		1.1501	( 0.9124 , 1.4497 )	0.2365	2413	1.0886	( 0.7855 , 1.5085 )	0.6101	1794		1.1233	( 0.8676 , 1.4542 )	0.3776	2245	1.1768	( 0.8347 , 1.6591 )	0.353	1794	C		C	Cartmel et al. (2014)	C	4.13	SPATC1	0.916	S65P
rs60050811	Child badly burnt ever up to age 8	0.8121	( 0.5027 , 1.3118 )	0.395	4666	0.8781	( 0.4331 , 1.7804 )	0.7185	3283		0.8524	( 0.5030 , 1.4444 )	0.5528	4276	0.7948	( 0.3801 , 1.6619 )	0.5417	3283		0.5161	( 0.2393 , 1.1128 )	0.0915	2550	0.6176	( 0.2050 , 1.8604 )	0.3917	1894		0.5636	( 0.2481 , 1.2802 )	0.1707	2385	0.4519	( 0.1294 , 1.5781 )	0.2131	1894	C		C	Cartmel et al. (2014)	C	4.13	SPATC1	0.916	S65P
rs60050811	Child normally avoids midday sun whilst out in the sun	1.2716	( 1.0697 , 1.5117 )	0.0065	4966	1.3718	( 1.0682 , 1.7671 )	0.0132	3430		1.0056	( 0.8306 , 1.2174 )	0.9547	4524	0.8867	( 0.6858 , 1.1465 )	0.359	3430		1.3126	( 1.0335 , 1.6670 )	0.0257	2545	1.2985	( 0.9264 , 1.8199 )	0.1295	1889		1.0335	( 0.7914 , 1.3498 )	0.8086	2370	0.9604	( 0.6753 , 1.3659 )	0.8221	1889	C		C	Cartmel et al. (2014)	C	4.13	SPATC1	0.916	S65P
rs60050811	Child normally uses sun block or cream whilst out in the sun	1.339	( 1.1082 , 1.6178 )	0.0025	4983	1.4299	( 1.0871 , 1.8809 )	0.0106	3438		0.9546	( 0.7821 , 1.1652 )	0.6479	4538	0.8171	( 0.6225 , 1.0725 )	0.1455	3438		1.4334	( 1.1013 , 1.8657 )	0.0074	2549	1.291	( 0.8978 , 1.8564 )	0.1682	1892		1.2267	( 0.9237 , 1.6290 )	0.158	2374	1.0669	( 0.7321 , 1.5548 )	0.7361	1892	C		C	Cartmel et al. (2014)	C	4.13	SPATC1	0.916	S65P
rs60050811	Child normally wears hat whilst out in the sun	1.0781	( 0.9052 , 1.2841 )	0.3989	4975	0.9567	( 0.9567 , 1.5851 )	0.106	3435		0.9068	( 0.7519 , 1.0935 )	0.3056	4535	0.8558	( 0.6623 , 1.1058 )	0.2337	3435		1.1772	( 0.9242 , 1.4995 )	0.1863	2548	1.2442	( 0.8880 , 1.7432 )	0.2042	1891		0.9941	( 0.7680 , 1.2868 )	0.9643	2373	0.9447	( 0.6660 , 1.3400 )	0.7496	1891	C		C	Cartmel et al. (2014)	C	4.13	SPATC1	0.916	S65P
rs60050811	Child normally wears something to keep skin covered whilst out in the sun	1.1157	( 0.9352 , 1.3311 )	0.2241	4966	1.2106	( 0.9383 , 1.5620 )	0.1415	3431		1.0034	( 0.8276 , 1.2166 )	0.9724	4526	0.9228	( 0.7089 , 1.2012 )	0.5502	3431		1.0772	( 0.8425 , 1.3771 )	0.5532	2543	1.1033	( 0.7848 , 1.5510 )	0.5717	1888		0.9838	( 0.7519 , 1.2872 )	0.9051	2369	0.8916	( 0.6215 , 1.2791 )	0.5334	1888	C		C	Cartmel et al. (2014)	C	4.13	SPATC1	0.916	S65P
rs60050811	Factor of skin block or cream does child usually uses	1.0265	( 0.8611 , 1.2236 )	0.7707	4859	1.13	( 0.8772 , 1.4555 )	0.3441	3355		0.8883	( 0.7345 , 1.0743 )	0.2221	4428	0.8984	( 0.6946 , 1.1619 )	0.4143	3355		1.0984	( 0.8615 , 1.4003 )	0.4489	2503	1.1899	( 0.8503 , 1.6652 )	0.3106	1853		1.0448	( 0.8034 , 1.3587 )	0.7437	2329	0.9974	( 0.7039 , 1.4131 )	0.9881	1853	C		C	Cartmel et al. (2014)	C	4.13	SPATC1	0.916	S65P
rs60050811	Frequency that mother applies sun lotion to child	0.913	( 0.7669 , 1.0868 )	0.3058	4869	1.0827	( 0.8397 , 1.3959 )	0.5401	3363		0.8361	( 0.6919 , 1.0104 )	0.0639	4445	0.7472	( 0.5753 , 0.9703 )	0.0288	3363		0.9753	( 0.7664 , 1.2411 )	0.8387	2507	1.1755	( 0.8373 , 1.6502 )	0.3503	1860		0.9143	( 0.7032 , 1.1887 )	0.5035	2334	0.815	( 0.5701 , 1.1651 )	0.262	1860	C		C	Cartmel et al. (2014)	C	4.13	SPATC1	0.916	S65P
rs60050811	Star system child's sun block or cream have	1.102	( 0.6808 , 1.7838 )	0.6928	811	0.8948	( 0.4630 , 1.7292 )	0.741	561		0.7664	( 0.4444 , 1.3218 )	0.3388	719	1.0031	( 0.4846 , 2.0763 )	0.9935	561		0.9282	( 0.5030 , 1.7128 )	0.8117	437	0.4565	( 0.1947 , 1.0703 )	0.0713	325		0.8242	( 0.4018 , 1.6906 )	0.5979	406	1.5964	( 0.6056 , 4.2084 )	0.3442	325	C		C	Cartmel et al. (2014)	C	4.13	SPATC1	0.916	S65P
rs28583298	At 8 years old child was badly sunburnt	0.9923	( 0.7256 , 1.3570 )	0.9612	4931	0.762	( 0.4769 , 1.2175 )	0.2556	3382		1.0266	( 0.7358 , 1.4323 )	0.8772	4541	1.1394	( 0.7200 , 1.8030 )	0.5774	3382		1.0015	( 0.6613 , 1.5166 )	0.9944	2486	0.71	( 0.3862 , 1.3053 )	0.2703	1832		0.9443	( 0.5964 , 1.4952 )	0.807	2343	1.0409	( 0.5734 , 1.8897 )	0.8951	1832	G		A	Cartmel et al. (2014)	G	0.45	TMC7	0.979	G144E
rs28583298	At 8 years old number of days child was out in the sun for 4+ hours	1.0423	( 0.9667 , 1.1238 )	0.2811	4539	1.0695	( 0.9625 , 1.1885 )	0.2116	3122		1.0195	( 0.9429 , 1.1024 )	0.6273	4175	1.0198	( 0.9181 , 1.1328 )	0.7141	3122		1.0287	( 0.9253 , 1.1437 )	0.6002	2359	1.0941	( 0.9484 , 1.2621 )	0.2175	1736		1.0127	( 0.9093 , 1.1279 )	0.8184	2215	0.9815	( 0.8525 , 1.1299 )	0.7946	1736	G		A	Cartmel et al. (2014)	G	0.45	TMC7	0.979	G144E
rs28583298	Child badly burnt ever up to age 8	0.9277	( 0.7653 , 1.1245 )	0.4444	4586	0.8355	( 0.6373 , 1.0954 )	0.1933	3202		1.1215	( 0.9145 , 1.3755 )	0.2708	4230	1.2292	( 0.9402 , 1.6071 )	0.1313	3202		0.9989	( 0.7676 , 1.2998 )	0.9933	2492	0.9329	( 0.6485 , 1.3420 )	0.7082	1832		1.1713	( 0.8934 , 1.5357 )	0.2524	2353	1.1891	( 0.8293 , 1.7048 )	0.3462	1832	G		A	Cartmel et al. (2014)	G	0.45	TMC7	0.979	G144E
rs28583298	Child normally avoids midday sun whilst out in the sun	1.0002	( 0.9276 , 1.0785 )	0.9954	4873	1.037	( 0.9332 , 1.1523 )	0.4993	3342		0.9514	( 0.8791 , 1.0296 )	0.2162	4474	0.9152	( 0.8232 , 1.0175 )	0.1011	3342		1.0575	( 0.9496 , 1.1778 )	0.3084	2486	1.0933	( 0.9463 , 1.2631 )	0.2259	1828		0.9469	( 0.8481 , 1.0572 )	0.3321	2339	0.9094	( 0.7876 , 1.0501 )	0.1957	1828	G		A	Cartmel et al. (2014)	G	0.45	TMC7	0.979	G144E
rs28583298	Child normally uses sun block or cream whilst out in the sun	0.9816	( 0.9067 , 1.0627 )	0.6462	4890	0.968	( 0.8666 , 1.0814 )	0.5653	3350		0.9579	( 0.8816 , 1.0407 )	0.3092	4490	0.9453	( 0.8460 , 1.0562 )	0.3199	3350		1.0012	( 0.8936 , 1.1218 )	0.983	2490	1.0149	( 0.8707 , 1.1831 )	0.8496	1831		0.891	( 0.7937 , 1.0003 )	0.0505	2343	0.9088	( 0.7808 , 1.0579 )	0.2175	1831	G		A	Cartmel et al. (2014)	G	0.45	TMC7	0.979	G144E
rs28583298	Child normally wears hat whilst out in the sun	0.9777	( 0.9061 , 1.0549 )	0.5603	4883	1.0047	( 0.9037 , 1.1170 )	0.9303	3348		0.97	( 0.8970 , 1.0489 )	0.4455	4487	0.9841	( 0.8857 , 1.0934 )	0.7654	3348		1.0104	( 0.9064 , 1.1263 )	0.8524	2489	1.0497	( 0.9076 , 1.2141 )	0.5134	1830		0.9778	( 0.8760 , 1.0914 )	0.689	2342	0.9815	( 0.8498 , 1.1336 )	0.7996	1830	G		A	Cartmel et al. (2014)	G	0.45	TMC7	0.979	G144E
rs28583298	Child normally wears something to keep skin covered whilst out in the sun	1.0181	( 0.9427 , 1.0996 )	0.6479	4873	1.0326	( 0.9273 , 1.1499 )	0.5588	3345		1.0403	( 0.9603 , 1.1270 )	0.3337	4479	1.0312	( 0.9255 , 1.1488 )	0.578	3345		1.0288	( 0.9212 , 1.1489 )	0.615	2485	1.0792	( 0.9299 , 1.2526 )	0.3156	1828		0.9902	( 0.8850 , 1.1079 )	0.8635	2339	0.9391	( 0.8098 , 1.0890 )	0.4057	1828	G		A	Cartmel et al. (2014)	G	0.45	TMC7	0.979	G144E
rs28583298	Factor of skin block or cream does child usually uses	0.9827	( 0.9102 , 1.0610 )	0.6561	4764	0.981	( 0.8816 , 1.0917 )	0.7256	3267		0.9972	( 0.9205 , 1.0803 )	0.9455	4382	1.0401	( 0.9344 , 1.1577 )	0.4719	3267		0.9986	( 0.8952 , 1.1139 )	0.9795	2444	1.101	( 0.9498 , 1.2762 )	0.2016	1793		0.9098	( 0.8136 , 1.0175 )	0.0976	2299	0.9063	( 0.7826 , 1.0497 )	0.1893	1793	G		A	Cartmel et al. (2014)	G	0.45	TMC7	0.979	G144E
rs28583298	Frequency that mother applies sun lotion to child	0.9767	( 0.9045 , 1.0548 )	0.5484	4779	0.9835	( 0.8830 , 1.0954 )	0.7618	3278		1.0037	( 0.9264 , 1.0875 )	0.9281	4398	0.96	( 0.8613 , 1.0700 )	0.4608	3278		1.047	( 0.9385 , 1.1681 )	0.4102	2448	1.0168	( 0.8773 , 1.1786 )	0.8245	1798		0.992	( 0.8876 , 1.1088 )	0.8881	2304	0.9698	( 0.8374 , 1.1232 )	0.6822	1798	G		A	Cartmel et al. (2014)	G	0.45	TMC7	0.979	G144E
rs28583298	Star system child's sun block or cream have	1.3097	( 1.0352 , 1.6570 )	0.0246	791	1.4653	( 1.0444 , 2.0558 )	0.027	541		0.9758	( 0.7638 , 1.2466 )	0.8447	709	0.8708	( 0.6291 , 1.2053 )	0.4042	541		1.16	( 0.8294 , 1.6224 )	0.3858	424	1.3235	( 0.8321 , 2.1051 )	0.2366	309		0.9198	( 0.6515 , 1.2985 )	0.6345	391	0.8656	( 0.5572 , 1.3445 )	0.5205	309	G		A	Cartmel et al. (2014)	G	0.45	TMC7	0.979	G144E
rs861204	Child normally avoids midday sun whilst out in the sun	0.9973	( 0.9244 , 1.0759 )	0.9437	5096	1.0618	( 0.9568 , 1.1783 )	0.2589	3575		0.9247	( 0.8545 , 1.0007 )	0.052	4655	0.8909	( 0.8037 , 0.9875 )	0.0279	3575		1.1773	( 0.7662 , 1.8091 )	0.4563	2614	1.3079	( 0.7034 , 2.4320 )	0.3963	1974		1.2026	( 0.7394 , 1.9559 )	0.4572	2440	1.0414	( 0.5650 , 1.9193 )	0.8966	1974	G		A	Cartmel et al. (2014)	A	2.45	TMPRSS12	1	A127T
rs861204	Star system child's sun block or cream have	1.1526	( 0.9217 , 1.4413 )	0.213	838	1.3779	( 0.9994 , 1.8999 )	0.0504	585		0.9614	( 0.7540 , 1.2257 )	0.7505	741	0.7676	( 0.5572 , 1.0575 )	0.1057	585		1.0841	( 0.9759 , 1.2043 )	0.1324	2480	1.1679	( 1.0169 , 1.3414 )	0.028	1873		1.0303	( 0.9244 , 1.1484 )	0.5897	2309	0.9734	( 0.8493 , 1.1156 )	0.6984	1873	G		A	Cartmel et al. (2014)	A	2.45	TMPRSS12	1	A127T
rs861204	At 8 years old child was badly sunburnt	1.0214	( 0.7462 , 1.3982 )	0.8947	5159	0.9712	( 0.6199 , 1.5215 )	0.8984	3619		1.14	( 0.8066 , 1.6114 )	0.4579	4723	1.0632	( 0.6786 , 1.6656 )	0.7892	3619		0.9504	( 0.7342 , 1.2302 )	0.6991	2625	0.8633	( 0.6070 , 1.2277 )	0.4132	1983		1.2071	( 0.9067 , 1.6069 )	0.1974	2456	1.2784	( 0.8862 , 1.8441 )	0.189	1983	G		A	Cartmel et al. (2014)	A	2.45	TMPRSS12	1	A127T
rs861204	At 8 years old number of days child was out in the sun for 4+ hours	1.0432	( 0.9667 , 1.1259 )	0.2766	4746	1.0894	( 0.9822 , 1.2082 )	0.1052	3338		1.0262	( 0.9489 , 1.1099 )	0.5169	4338	0.9811	( 0.8867 , 1.0854 )	0.7108	3338		1.0567	( 0.9498 , 1.1756 )	0.3107	2616	1.0797	( 0.9369 , 1.2443 )	0.2891	1973		0.9972	( 0.8931 , 1.1136 )	0.961	2439	0.9579	( 0.8323 , 1.1023 )	0.548	1973	G		A	Cartmel et al. (2014)	A	2.45	TMPRSS12	1	A127T
rs861204	Child normally wears hat whilst out in the sun	0.9775	( 0.9059 , 1.0547 )	0.5571	5106	1.0042	( 0.9050 , 1.1143 )	0.9367	3581		0.9566	( 0.8838 , 1.0354 )	0.2718	4667	0.9323	( 0.8410 , 1.0336 )	0.183	3581		1.0122	( 0.9047 , 1.1325 )	0.8325	2620	1.006	( 0.8663 , 1.1682 )	0.9376	1976		1.0356	( 0.9218 , 1.1634 )	0.5561	2443	1.0057	( 0.8670 , 1.1666 )	0.9403	1976	G		A	Cartmel et al. (2014)	A	2.45	TMPRSS12	1	A127T
rs861204	Child normally wears something to keep skin covered whilst out in the sun	0.9946	( 0.9206 , 1.0745 )	0.8902	5095	0.9999	( 0.8997 , 1.1112 )	0.9981	3577		0.961	( 0.8862 , 1.0420 )	0.3352	4658	0.9648	( 0.8682 , 1.0723 )	0.5064	3577		0.9812	( 0.8821 , 1.0914 )	0.7269	2619	0.9893	( 0.8593 , 1.1390 )	0.8815	1975		0.9798	( 0.8772 , 1.0944 )	0.7178	2442	0.9409	( 0.8178 , 1.0825 )	0.3942	1975	G		A	Cartmel et al. (2014)	A	2.45	TMPRSS12	1	A127T
rs861204	Child normally uses sun block or cream whilst out in the sun	1.005	( 0.9283 , 1.0882 )	0.9012	5114	1.0266	( 0.9206 , 1.1448 )	0.6368	3584		0.9971	( 0.9175 , 1.0835 )	0.9449	4670	0.962	( 0.8632 , 1.0721 )	0.4836	3584		0.989	( 0.8868 , 1.1029 )	0.842	2614	0.9572	( 0.8289 , 1.1055 )	0.552	1972		1.0221	( 0.9124 , 1.1449 )	0.7062	2438	1.0498	( 0.9089 , 1.2125 )	0.5087	1972	G		A	Cartmel et al. (2014)	A	2.45	TMPRSS12	1	A127T
rs861204	Factor of skin block or cream does child usually uses	1.0457	( 0.9683 , 1.1294 )	0.2547	4986	1.0235	( 0.9217 , 1.1364 )	0.6644	3496		0.9588	( 0.8847 , 1.0392 )	0.3059	4556	0.9369	( 0.8439 , 1.0401 )	0.2212	3496		1.0802	( 0.9697 , 1.2031 )	0.1611	2573	1.0624	( 0.9207 , 1.2260 )	0.4071	1936		1.0325	( 0.9228 , 1.1552 )	0.5773	2396	0.9883	( 0.8564 , 1.1406 )	0.8724	1936	G		A	Cartmel et al. (2014)	A	2.45	TMPRSS12	1	A127T
rs861204	Frequency that mother applies sun lotion to child	1.0352	( 0.9582 , 1.1183 )	0.3805	4997	1.0333	( 0.9297 , 1.1485 )	0.5432	3505		0.9668	( 0.8924 , 1.0473 )	0.4078	4573	0.9334	( 0.8407 , 1.0365 )	0.1972	3505		1.0484	( 0.9414 , 1.1675 )	0.3894	2577	0.9797	( 0.8497 , 1.1296 )	0.7778	1943		1.0105	( 0.9039 , 1.1296 )	0.8543	2402	1.0084	( 0.8751 , 1.1621 )	0.9077	1943	G		A	Cartmel et al. (2014)	A	2.45	TMPRSS12	1	A127T
rs861204	Child badly burnt ever up to age 8	0.9786	( 0.8086 , 1.1844 )	0.8246	4800	0.913	( 0.7022 , 1.1869 )	0.4964	3432		1.1387	( 0.9231 , 1.4046 )	0.2252	4406	1.1941	( 0.9135 , 1.5609 )	0.1944	3432		1.0495	( 0.7723 , 1.4260 )	0.7577	452	1.1217	( 0.7316 , 1.7199 )	0.5984	338		1.0026	( 0.7110 , 1.4137 )	0.9882	416	0.849	( 0.5474 , 1.3167 )	0.4647	338	G		A	Cartmel et al. (2014)	A	2.45	TMPRSS12	1	A127T
rs29132	At 8 years old child was badly sunburnt	1.6985	( 0.9940 , 2.9024 )	0.0526	5150	1.8643	( 0.8720 , 3.9859 )	0.1081	3605		1.2714	( 0.6669 , 2.4239 )	0.4658	4712	1.1404	( 0.5010 , 2.5961 )	0.7542	3605		2.0412	( 1.0373 , 4.0167 )	0.0388	2610	2.4245	( 0.8552 , 6.8741 )	0.0958	1969		2.0681	( 0.9832 , 4.3502 )	0.0555	2434	1.2112	( 0.4253 , 3.4492 )	0.7197	1969	G		G	Cartmel et al. (2014)	G	4.99	VAPA	0.992	M153V
rs29132	At 8 years old number of days child was out in the sun for 4+ hours	1.2649	( 1.0761 , 1.4869 )	0.0044	4740	1.1509	( 0.9212 , 1.4380 )	0.216	3328		1.0724	( 0.9081 , 1.2663 )	0.41	4329	1.0187	( 0.8208 , 1.2645 )	0.8662	3328		1.1738	( 0.9317 , 1.4790 )	0.174	2477	0.9036	( 0.6628 , 1.2319 )	0.5214	1869		1.0075	( 0.7993 , 1.2698 )	0.9499	2303	1.1093	( 0.8290 , 1.4842 )	0.4852	1869	G		G	Cartmel et al. (2014)	G	4.99	VAPA	0.992	M153V
rs29132	Child badly burnt ever up to age 8	1.4991	( 1.0613 , 2.1173 )	0.0216	4790	0.999	( 0.5823 , 1.7138 )	0.9971	3416		1.1158	( 0.7260 , 1.7148 )	0.6174	4394	1.2905	( 0.7664 , 2.1732 )	0.3374	3416		1.7079	( 1.0734 , 2.7176 )	0.0239	2619	1.0083	( 0.4649 , 2.1870 )	0.9832	1976		1.1715	( 0.6605 , 2.0778 )	0.5882	2449	1.2598	( 0.6142 , 2.5843 )	0.5287	1976	G		G	Cartmel et al. (2014)	G	4.99	VAPA	0.992	M153V
rs29132	Child normally avoids midday sun whilst out in the sun	1.1261	( 0.9586 , 1.3229 )	0.1483	5087	1.1327	( 0.9078 , 1.4133 )	0.27	3561		0.9313	( 0.7865 , 1.1027 )	0.4089	4644	0.8736	( 0.7009 , 1.0889 )	0.2292	3561		1.1047	( 0.8815 , 1.3844 )	0.3873	2612	1.0329	( 0.7580 , 1.4075 )	0.8375	1968		1.0239	( 0.8097 , 1.2947 )	0.8439	2433	1.0282	( 0.7619 , 1.3874 )	0.8559	1968	G		G	Cartmel et al. (2014)	G	4.99	VAPA	0.992	M153V
rs29132	Child normally uses sun block or cream whilst out in the sun	1.1331	( 0.9550 , 1.3444 )	0.152	5105	1.1002	( 0.8683 , 1.3940 )	0.4292	3570		1.2153	( 1.0149 , 1.4553 )	0.0339	4659	1.1276	( 0.8917 , 1.4258 )	0.3159	3570		1.0991	( 0.8595 , 1.4057 )	0.4513	2616	1.0267	( 0.7337 , 1.4368 )	0.8776	1971		1.2108	( 0.9370 , 1.5647 )	0.1436	2437	1.2042	( 0.8686 , 1.6694 )	0.2649	1971	G		G	Cartmel et al. (2014)	G	4.99	VAPA	0.992	M153V
rs29132	Child normally wears hat whilst out in the sun	1.2512	( 1.0649 , 1.4701 )	0.0065	5097	1.4079	( 1.1298 , 1.7544 )	0.0023	3567		1.0077	( 0.8522 , 1.1915 )	0.9289	4656	0.8185	( 0.6586 , 1.0171 )	0.0707	3567		1.0645	( 0.8464 , 1.3389 )	0.5931	2615	1.164	( 0.8537 , 1.5872 )	0.3371	1970		1.0032	( 0.7897 , 1.2745 )	0.9791	2436	0.8854	( 0.6533 , 1.1998 )	0.4324	1970	G		G	Cartmel et al. (2014)	G	4.99	VAPA	0.992	M153V
rs29132	Child normally wears something to keep skin covered whilst out in the sun	1.1542	( 0.9806 , 1.3587 )	0.0847	5086	1.2282	( 0.9810 , 1.5377 )	0.0731	3563		0.9443	( 0.7956 , 1.1208 )	0.512	4647	0.8496	( 0.6797 , 1.0619 )	0.152	3563		0.9996	( 0.7912 , 1.2628 )	0.9972	2610	1.1205	( 0.8160 , 1.5387 )	0.4819	1967		0.8275	( 0.6469 , 1.0585 )	0.1318	2432	0.7522	( 0.5505 , 1.0279 )	0.0739	1967	G		G	Cartmel et al. (2014)	G	4.99	VAPA	0.992	M153V
rs29132	Factor of skin block or cream does child usually uses	1.0364	( 0.8816 , 1.2183 )	0.6649	4977	1.1023	( 0.8850 , 1.3729 )	0.3847	3483		0.9092	( 0.7685 , 1.0757 )	0.2674	4546	0.8483	( 0.6834 , 1.0529 )	0.1356	3483		1.0737	( 0.8539 , 1.3502 )	0.5429	2569	1.1424	( 0.8378 , 1.5577 )	0.4002	1931		0.8998	( 0.7095 , 1.1411 )	0.3837	2390	0.8522	( 0.6308 , 1.1514 )	0.2976	1931	G		G	Cartmel et al. (2014)	G	4.99	VAPA	0.992	M153V
rs29132	Frequency that mother applies sun lotion to child	1.1009	( 0.9355 , 1.2956 )	0.247	4988	1.1452	( 0.9135 , 1.4357 )	0.2399	3492		1.0465	( 0.8842 , 1.2386 )	0.5972	4563	1.0034	( 0.8035 , 1.2531 )	0.9761	3492		1.0153	( 0.8073 , 1.2770 )	0.8967	2573	1.0804	( 0.7871 , 1.4829 )	0.6324	1938		0.9892	( 0.7793 , 1.2554 )	0.9286	2396	0.9768	( 0.7205 , 1.3243 )	0.8798	1938	G		G	Cartmel et al. (2014)	G	4.99	VAPA	0.992	M153V
rs29132	Star system child's sun block or cream have	0.6147	( 0.3932 , 0.9611 )	0.0329	835	0.9555	( 0.4849 , 1.8829 )	0.8954	582		0.9147	( 0.5413 , 1.5456 )	0.739	740	0.6781	( 0.3587 , 1.2818 )	0.2318	582		0.7551	( 0.3818 , 1.4934 )	0.4194	449	0.8343	( 0.3127 , 2.2256 )	0.7174	335		0.9607	( 0.4500 , 2.0510 )	0.9175	415	0.8493	( 0.3446 , 2.0929 )	0.7226	335	G		G	Cartmel et al. (2014)	G	4.99	VAPA	0.992	M153V
	p-value <= 0.05
	p-value <= 0.003 (Bonferroni cut-off)

## Sheet: Supplementary Table 4.
Supplementary Table 3. Number of SNPs associated with each measured sun exposure variable prior to Bonferroni correction (p<.05).
	Number of SNPs associated before Bonferroni correction
Sun exposure	Child (a)	Child (b)	Mother (a)	Mother (b)	Child (c)	Child (d)	Mother (c)	Mother (d)
Child normally uses sun block or cream whilst out in the sun at age 8	1	2	1	0	1	1	2	1
Child normally wears hat whilst out in the sun at age 8	1	1	1	1	1	1	0	1
Child normally wears something to keep skin covered whilst out in the sun at age 8	0	2	0	0	1	0	0	0
Child normally avoids midday sun whilst out in the sun at age 8	2	1	1	1	2	0	0	0
At 8 years old number of days child was out in the sun for 4+ hours at age 8	2	0	1	1	1	1	0	1
Factor of skin block or cream does child usually uses at age 8	1	1	1	2	1	0	1	1
Star system child's sun block or cream have at age 8	2	2	2	2	0	1	4	4
Frequency that mother applies sun lotion to child at age 8	1	1	0	1	0	0	0	1
At 8 years old child was badly sunburnt at age 8	4	1	0	2	4	1	1	1
Child badly burnt ever up to age 8	1	0	1	1	3	2	3	2
Total	15	11	8	11	14	7	11	12
Note: a = adjusted for age and principal components , b = adjusted for age, principal components, and the mother’s/child’s genotypes, c = adjusted for age, principal components, sex and pigmentation d = adjusted for age, principal components, sex, pigmentation and the mother’s/child’s genotypes.

## Sheet: Supplementary Table 5.
Supplementary Table 5. Table of associations between tanning dependence related SNPs and sun exposure stratified by sex.
		Children (a)										Children (b)										Mothers (a)										Mothers (b)
		Female					Male					Female					Male					Female					Male					Female					Male
SNP	Outcome	OR	95% CI	p	n		OR	95% CI	p	n		OR	95% CI	p	n		OR	95% CI	p	n		OR	95% CI	p	n		OR	95% CI	p	n		OR	95% CI	p	n		OR	95% CI	p	n
rs1003641	At 8 years old child was badly sunburnt	1.0003	( 0.6102 , 1.6400 )	0.9989	2543		0.7713	( 0.5140 , 1.1574 )	0.2098	2616		1.334	( 0.6257 , 2.8442 )	0.4556	1828		1.0043	( 0.5427 , 1.8588 )	0.989	1789		0.9576	( 0.5600 , 1.6375 )	0.8743	2370		0.6953	( 0.4517 , 1.0704 )	0.0987	2349		0.665	( 0.3240 , 1.3649 )	0.2661	1828		0.6503	( 0.3687 , 1.1471 )	0.1373	1789
rs1003641	Respondent has changed / is trying to change their tan/skin colour	0.8647	( 0.7154 , 1.0452 )	0.1328	2173		1.0813	( 0.7142 , 1.6370 )	0.712	1834		0.9615	( 0.7478 , 1.2361 )	0.7592	1617		0.7765	( 0.4489 , 1.3430 )	0.3655	1335		0.7744	( 0.6360 , 0.9430 )	0.011	2061		1.1441	( 0.7397 , 1.7696 )	0.5451	1675		0.7902	( 0.6146 , 1.0158 )	0.0661	1617		1.025	( 0.5936 , 1.7697 )	0.9295	1335
rs1003641	At 8 years old number of days child was out in the sun for 4+ hours	0.9141	( 0.8173 , 1.0224 )	0.1159	2341		1.0204	( 0.9150 , 1.1379 )	0.7164	2405		0.9378	( 0.8058 , 1.0915 )	0.4067	1693		1.0375	( 0.8870 , 1.2136 )	0.6449	1643		0.9573	( 0.8508 , 1.0772 )	0.4684	2178		0.988	( 0.8826 , 1.1060 )	0.8339	2156		0.9834	( 0.8426 , 1.1477 )	0.8317	1693		0.9522	( 0.8184 , 1.1078 )	0.5256	1643
rs1003641	Child normally wears hat whilst out in the sun	0.9322	( 0.8336 , 1.0425 )	0.2184	2513		1.1108	( 0.9957 , 1.2391 )	0.0598	2593		0.9288	( 0.7964 , 1.0831 )	0.3462	1807		1.2074	( 1.0312 , 1.4138 )	0.0192	1772		0.9305	( 0.8260 , 1.0483 )	0.2362	2340		0.9432	( 0.8415 , 1.0573 )	0.3157	2323		0.9993	( 0.8536 , 1.1698 )	0.9927	1807		0.8634	( 0.7407 , 1.0064 )	0.0604	1772
rs1003641	Child normally wears something to keep skin covered whilst out in the sun	0.9421	( 0.8400 , 1.0565 )	0.3076	2508		1.0825	( 0.9669 , 1.2119 )	0.1691	2587		0.9426	( 0.8053 , 1.1033 )	0.4617	1804		1.1443	( 0.9717 , 1.3474 )	0.1061	1771		1.0059	( 0.8910 , 1.1356 )	0.9244	2335		1.0095	( 0.8979 , 1.1350 )	0.8738	2319		1.0939	( 0.9324 , 1.2834 )	0.2708	1804		0.9584	( 0.8185 , 1.1223 )	0.5978	1771
rs1003641	Child normally uses sun block or cream whilst out in the sun	0.9317	( 0.8271 , 1.0494 )	0.2438	2519		1.0333	( 0.9223 , 1.1578 )	0.5718	2595		0.8321	( 0.7054 , 0.9815 )	0.0291	1810		1.075	( 0.9126 , 1.2662 )	0.3869	1772		1.1115	( 0.9792 , 1.2616 )	0.1019	2343		0.9673	( 0.8593 , 1.0888 )	0.5819	2323		1.2093	( 1.0236 , 1.4285 )	0.0254	1810		0.9356	( 0.7989 , 1.0956 )	0.4084	1772
rs1003641	Child normally avoids midday sun whilst out in the sun	0.9606	( 0.8588 , 1.0745 )	0.482	2509		1.0243	( 0.9173 , 1.1438 )	0.6694	2587		0.9137	( 0.7842 , 1.0647 )	0.2476	1803		1.0708	( 0.9126 , 1.2562 )	0.4017	1770		1.0491	( 0.9320 , 1.1810 )	0.4272	2335		0.9253	( 0.8255 , 1.0372 )	0.1826	2316		1.0938	( 0.9364 , 1.2776 )	0.2581	1803		0.8812	( 0.7558 , 1.0274 )	0.1063	1770
rs1003641	Factor of skin block or cream does child usually uses	1.0626	( 0.9491 , 1.1896 )	0.2922	2470		1.0249	( 0.9167 , 1.1459 )	0.6654	2516		0.998	( 0.8548 , 1.1652 )	0.9797	1774		1.0324	( 0.8807 , 1.2102 )	0.6942	1720		1.1047	( 0.9792 , 1.2463 )	0.1056	2298		0.9492	( 0.8455 , 1.0657 )	0.3778	2254		1.1298	( 0.9654 , 1.3222 )	0.1284	1774		0.9235	( 0.7916 , 1.0773 )	0.3111	1720
rs1003641	Star system child's sun block or cream have	0.7807	( 0.5584 , 1.0913 )	0.1474	432		1.1262	( 0.8005 , 1.5844 )	0.495	406		0.8164	( 0.5201 , 1.2814 )	0.3778	312		0.9488	( 0.5597 , 1.6084 )	0.8452	273		0.9997	( 0.6898 , 1.4486 )	0.9985	395		1.0056	( 0.7093 , 1.4256 )	0.9752	346		1.0261	( 0.6463 , 1.6291 )	0.913	312		1.0668	( 0.6538 , 1.7406 )	0.7958	273
rs1003641	Frequency that mother applies sun lotion to child	0.9216	( 0.8223 , 1.0330 )	0.1611	2469		0.9584	( 0.8573 , 1.0713 )	0.4543	2528		0.8518	( 0.7288 , 0.9956 )	0.0438	1774		0.9151	( 0.7790 , 1.0750 )	0.2805	1729		1.0653	( 0.9443 , 1.2018 )	0.304	2298		0.9557	( 0.8514 , 1.0728 )	0.4424	2271		1.1674	( 0.9972 , 1.3666 )	0.0542	1774		0.9947	( 0.8511 , 1.1624 )	0.9463	1729
rs1003641	Child badly burnt ever up to age 8	0.8786	( 0.6542 , 1.1800 )	0.3898	2394		1.0253	( 0.7879 , 1.3342 )	0.8527	2406		0.6922	( 0.4571 , 1.0482 )	0.0823	1749		1.1983	( 0.8178 , 1.7559 )	0.3533	1681		0.9593	( 0.6918 , 1.3302 )	0.8033	2224		0.9655	( 0.7282 , 1.2802 )	0.8075	2178		1.2215	( 0.7914 , 1.8851 )	0.3663	1749		0.8669	( 0.6065 , 1.2390 )	0.4331	1681
rs12364283	At 8 years old child was badly sunburnt	0.8145	( 0.3737 , 1.7754 )	0.6058	2543		2.1137	( 0.7724 , 5.7838 )	0.1451	2616		1.5115	( 0.3901 , 5.8574 )	0.55	1829		1.9465	( 0.4262 , 8.8903 )	0.3901	1790		1.0692	( 0.4279 , 2.6716 )	0.8862	2372		2.1775	( 0.6790 , 6.9829 )	0.1906	2351		0.7283	( 0.2257 , 2.3505 )	0.5959	1829		1.9317	( 0.4216 , 8.8505 )	0.3965	1790
rs12364283	Respondent has changed / is trying to change their tan/skin colour	0.9001	( 0.6594 , 1.2288 )	0.5076	2173		0.7119	( 0.3755 , 1.3498 )	0.2979	1834		0.9777	( 0.6437 , 1.4850 )	0.9158	1618		0.6735	( 0.2725 , 1.6645 )	0.3918	1336		0.9524	( 0.6878 , 1.3188 )	0.7692	2062		1.5399	( 0.6153 , 3.8538 )	0.3563	1677		0.9318	( 0.6164 , 1.4086 )	0.7377	1618		1.5218	( 0.5265 , 4.3987 )	0.4381	1336
rs12364283	At 8 years old number of days child was out in the sun for 4+ hours	1.0174	( 0.8446 , 1.2255 )	0.8559	2341		1.1179	( 0.9267 , 1.3486 )	0.244	2405		1.0958	( 0.8524 , 1.4088 )	0.4753	1694		1.3234	( 1.0108 , 1.7326 )	0.0415	1644		0.9095	( 0.7552 , 1.0953 )	0.317	2180		0.8246	( 0.6712 , 1.0132 )	0.0665	2158		0.8698	( 0.6784 , 1.1153 )	0.2714	1694		0.6548	( 0.4929 , 0.8697 )	0.0035	1644
rs12364283	Child normally wears hat whilst out in the sun	0.9743	( 0.8052 , 1.1788 )	0.7886	2513		1.0886	( 0.9006 , 1.3159 )	0.3801	2593		0.7981	( 0.6169 , 1.0327 )	0.0862	1808		1.0893	( 0.8300 , 1.4297 )	0.5375	1773		1.1355	( 0.9378 , 1.3748 )	0.1929	2342		1.133	( 0.9191 , 1.3967 )	0.2421	2325		1.2482	( 0.9659 , 1.6129 )	0.0901	1808		1.2161	( 0.9175 , 1.6120 )	0.1735	1773
rs12364283	Child normally wears something to keep skin covered whilst out in the sun	0.8961	( 0.7394 , 1.0860 )	0.2634	2508		1.0576	( 0.8735 , 1.2806 )	0.5659	2587		0.9062	( 0.6991 , 1.1747 )	0.4571	1805		1.148	( 0.8717 , 1.5118 )	0.3259	1772		1.0105	( 0.8303 , 1.2299 )	0.9167	2337		0.9913	( 0.7997 , 1.2287 )	0.9364	2321		1.0199	( 0.7866 , 1.3223 )	0.8821	1805		0.9689	( 0.7275 , 1.2904 )	0.8291	1772
rs12364283	Child normally uses sun block or cream whilst out in the sun	0.8794	( 0.7170 , 1.0787 )	0.2175	2519		0.9786	( 0.8051 , 1.1895 )	0.828	2595		0.8119	( 0.6133 , 1.0748 )	0.1454	1811		0.9096	( 0.6888 , 1.2012 )	0.5041	1773		1.0228	( 0.8322 , 1.2570 )	0.8305	2345		0.9274	( 0.7451 , 1.1543 )	0.4997	2325		1.0733	( 0.8128 , 1.4172 )	0.6181	1811		1.0067	( 0.7513 , 1.3489 )	0.9645	1773
rs12364283	Child normally avoids midday sun whilst out in the sun	0.9619	( 0.7965 , 1.1617 )	0.6869	2509		1.0113	( 0.8399 , 1.2177 )	0.9056	2587		0.9329	( 0.7213 , 1.2064 )	0.5963	1804		1.0316	( 0.7921 , 1.3435 )	0.8173	1771		1.1916	( 0.9852 , 1.4413 )	0.0709	2337		0.9681	( 0.7875 , 1.1901 )	0.7582	2318		1.1192	( 0.8661 , 1.4462 )	0.3892	1804		0.9408	( 0.7118 , 1.2436 )	0.6683	1771
rs12364283	Factor of skin block or cream does child usually uses	1.1696	( 0.9698 , 1.4106 )	0.1013	2470		1.2182	( 1.0033 , 1.4790 )	0.0462	2516		1.1338	( 0.8804 , 1.4602 )	0.3306	1775		1.2628	( 0.9589 , 1.6630 )	0.0967	1721		1.1903	( 0.9809 , 1.4443 )	0.0777	2300		1.0144	( 0.8236 , 1.2493 )	0.8931	2256		1.178	( 0.9125 , 1.5209 )	0.2087	1775		0.9589	( 0.7264 , 1.2658 )	0.7672	1721
rs12364283	Star system child's sun block or cream have	0.8144	( 0.4466 , 1.4849 )	0.5029	432		0.8462	( 0.4489 , 1.5953 )	0.6057	406		0.948	( 0.4283 , 2.0982 )	0.8952	312		0.4154	( 0.1466 , 1.1765 )	0.0981	273		0.6973	( 0.3689 , 1.3183 )	0.2673	395		0.8088	( 0.3998 , 1.6362 )	0.5549	346		0.5979	( 0.2607 , 1.3710 )	0.2244	312		2.0743	( 0.8304 , 5.1815 )	0.1183	273
rs12364283	Frequency that mother applies sun lotion to child	1.1442	( 0.9417 , 1.3903 )	0.1752	2469		0.8568	( 0.7077 , 1.0372 )	0.1129	2528		1.0239	( 0.7856 , 1.3344 )	0.8615	1775		0.8776	( 0.6696 , 1.1501 )	0.3439	1730		1.1773	( 0.9676 , 1.4326 )	0.103	2300		0.8743	( 0.7089 , 1.0783 )	0.2093	2273		1.2014	( 0.9201 , 1.5688 )	0.1776	1775		0.9562	( 0.7230 , 1.2648 )	0.7538	1730
rs12364283	Child badly burnt ever up to age 8	1.1436	( 0.6720 , 1.9460 )	0.6209	2394		1.0741	( 0.6800 , 1.6967 )	0.7593	2406		1.2278	( 0.5771 , 2.6123 )	0.5941	1750		1.6593	( 0.8495 , 3.2413 )	0.1382	1682		0.9832	( 0.5746 , 1.6826 )	0.9508	2226		0.7731	( 0.4843 , 1.2341 )	0.2808	2180		0.9507	( 0.4602 , 1.9639 )	0.8914	1750		0.516	( 0.2957 , 0.9006 )	0.0199	1682
rs12422191	At 8 years old child was badly sunburnt	1.2829	( 0.5467 , 3.0107 )	0.5671	2543		0.735	( 0.3966 , 1.3621 )	0.3279	2616		0.5751	( 0.1892 , 1.7486 )	0.3295	1829		0.8649	( 0.3511 , 2.1305 )	0.7523	1790		1.3447	( 0.5445 , 3.3208 )	0.5208	2372		0.7802	( 0.3965 , 1.5354 )	0.4725	2351		2.2148	( 0.5652 , 8.6793 )	0.2538	1829		0.6549	( 0.2770 , 1.5485 )	0.335	1790
rs12422191	Respondent has changed / is trying to change their tan/skin colour	1.0143	( 0.7477 , 1.3761 )	0.9272	2173		0.9913	( 0.5158 , 1.9051 )	0.979	1834		1.085	( 0.7103 , 1.6574 )	0.7057	1618		1.069	( 0.4596 , 2.4862 )	0.8769	1336		0.9325	( 0.6921 , 1.2563 )	0.6457	2062		0.8382	( 0.4370 , 1.6080 )	0.5955	1677		0.8841	( 0.6005 , 1.3017 )	0.5326	1618		0.5871	( 0.2627 , 1.3120 )	0.1943	1336
rs12422191	At 8 years old number of days child was out in the sun for 4+ hours	0.9504	( 0.7984 , 1.1313 )	0.5674	2341		0.9084	( 0.7597 , 1.0861 )	0.2917	2405		0.8859	( 0.6905 , 1.1365 )	0.3405	1694		0.9029	( 0.7035 , 1.1588 )	0.4225	1644		0.9864	( 0.8283 , 1.1747 )	0.8779	2180		1.0229	( 0.8513 , 1.2290 )	0.8093	2158		1.0937	( 0.8661 , 1.3811 )	0.4519	1694		1.0686	( 0.8317 , 1.3730 )	0.6038	1644
rs12422191	Child normally wears hat whilst out in the sun	0.9292	( 0.7800 , 1.1070 )	0.411	2513		1.0834	( 0.9062 , 1.2951 )	0.3793	2593		1.0105	( 0.7845 , 1.3017 )	0.9356	1808		1.0729	( 0.8353 , 1.3779 )	0.5818	1773		0.9527	( 0.7984 , 1.1367 )	0.5903	2342		0.9484	( 0.7853 , 1.1452 )	0.5816	2325		0.9785	( 0.7683 , 1.2463 )	0.8604	1808		0.8969	( 0.6937 , 1.1598 )	0.4069	1773
rs12422191	Child normally wears something to keep skin covered whilst out in the sun	1.0651	( 0.8903 , 1.2744 )	0.4905	2508		1.0169	( 0.8456 , 1.2230 )	0.8586	2587		1.1456	( 0.8836 , 1.4853 )	0.3048	1805		0.9654	( 0.7457 , 1.2497 )	0.789	1772		0.9925	( 0.8278 , 1.1898 )	0.9348	2337		1.1071	( 0.9149 , 1.3398 )	0.2958	2321		0.9222	( 0.7206 , 1.1803 )	0.5201	1805		1.2146	( 0.9356 , 1.5767 )	0.1443	1772
rs12422191	Child normally uses sun block or cream whilst out in the sun	0.9943	( 0.8250 , 1.1984 )	0.9524	2519		1.0407	( 0.8650 , 1.2520 )	0.6726	2595		1.0049	( 0.7666 , 1.3174 )	0.9715	1811		0.9887	( 0.7634 , 1.2805 )	0.9315	1773		1.0963	( 0.9077 , 1.3242 )	0.3398	2345		0.9797	( 0.8065 , 1.1902 )	0.8367	2325		1.0673	( 0.8274 , 1.3768 )	0.616	1811		0.979	( 0.7523 , 1.2741 )	0.8746	1773
rs12422191	Child normally avoids midday sun whilst out in the sun	0.9629	( 0.8083 , 1.1472 )	0.6725	2509		1.0802	( 0.8986 , 1.2985 )	0.4117	2587		1.0888	( 0.8472 , 1.3993 )	0.5063	1804		0.9888	( 0.7646 , 1.2787 )	0.9314	1771		0.9068	( 0.7592 , 1.0830 )	0.2803	2337		1.0624	( 0.8803 , 1.2820 )	0.5282	2318		0.8003	( 0.6308 , 1.0152 )	0.0664	1804		1.1378	( 0.8826 , 1.4667 )	0.3191	1771
rs12422191	Factor of skin block or cream does child usually uses	1.1298	( 0.9471 , 1.3477 )	0.175	2470		0.9293	( 0.7739 , 1.1158 )	0.4318	2516		1.1595	( 0.9004 , 1.4931 )	0.2514	1775		0.9125	( 0.7091 , 1.1741 )	0.4765	1721		1.1168	( 0.9326 , 1.3373 )	0.2296	2300		0.9579	( 0.7929 , 1.1572 )	0.6556	2256		1.0466	( 0.8222 , 1.3323 )	0.7114	1775		1.0115	( 0.7852 , 1.3032 )	0.9292	1721
rs12422191	Star system child's sun block or cream have	0.7147	( 0.4148 , 1.2315 )	0.2264	432		1.4431	( 0.8703 , 2.3930 )	0.1551	406		0.8765	( 0.4004 , 1.9188 )	0.7416	312		1.5997	( 0.7674 , 3.3348 )	0.21	273		0.7209	( 0.3954 , 1.3142 )	0.2854	395		0.5696	( 0.3010 , 1.0778 )	0.0837	346		0.6845	( 0.3101 , 1.5113 )	0.3483	312		0.4304	( 0.1771 , 1.0458 )	0.0627	273
rs12422191	Frequency that mother applies sun lotion to child	0.9127	( 0.7630 , 1.0917 )	0.3175	2469		0.9075	( 0.7577 , 1.0868 )	0.2912	2528		0.8549	( 0.6627 , 1.1028 )	0.2276	1775		0.9044	( 0.7038 , 1.1622 )	0.4322	1730		1.1294	( 0.9413 , 1.3550 )	0.1905	2300		0.831	( 0.6899 , 1.0010 )	0.0512	2273		1.1676	( 0.9144 , 1.4909 )	0.2142	1775		0.8656	( 0.6699 , 1.1185 )	0.2697	1730
rs12422191	Child badly burnt ever up to age 8	0.9418	( 0.5969 , 1.4859 )	0.7966	2394		1.1982	( 0.7532 , 1.9061 )	0.4451	2406		0.9147	( 0.4779 , 1.7508 )	0.7879	1750		0.8193	( 0.4552 , 1.4745 )	0.5062	1682		0.8229	( 0.5207 , 1.3004 )	0.4038	2226		1.4737	( 0.8611 , 2.5221 )	0.1572	2180		0.807	( 0.4376 , 1.4884 )	0.4924	1750		1.4168	( 0.7271 , 2.7605 )	0.306	1682
rs161557	At 8 years old child was badly sunburnt	0.7858	( 0.4412 , 1.3994 )	0.413	2543		0.7384	( 0.4435 , 1.2295 )	0.2437	2616		0.6909	( 0.2852 , 1.6737 )	0.4127	1829		0.6943	( 0.3261 , 1.4783 )	0.3441	1790		1.0334	( 0.5810 , 1.8380 )	0.9111	2372		0.8458	( 0.4949 , 1.4456 )	0.5403	2351		1.1239	( 0.4944 , 2.5550 )	0.7804	1829		0.9947	( 0.4872 , 2.0310 )	0.9884	1790
rs161557	Respondent has changed / is trying to change their tan/skin colour	1.0057	( 0.8165 , 1.2388 )	0.9575	2173		0.6025	( 0.3522 , 1.0306 )	0.0643	1834		0.8628	( 0.6519 , 1.1419 )	0.3021	1618		0.7031	( 0.3305 , 1.4954 )	0.3602	1336		1.1833	( 0.9604 , 1.4580 )	0.114	2062		0.5917	( 0.3400 , 1.0298 )	0.0635	1677		1.277	( 0.9744 , 1.6735 )	0.0764	1618		0.4638	( 0.2024 , 1.0624 )	0.0692	1336
rs161557	At 8 years old number of days child was out in the sun for 4+ hours	1.0515	( 0.9335 , 1.1843 )	0.4086	2341		0.9848	( 0.8743 , 1.1093 )	0.8009	2405		1.2123	( 1.0276 , 1.4301 )	0.0224	1694		0.9984	( 0.8397 , 1.1871 )	0.9856	1644		1.0096	( 0.8912 , 1.1438 )	0.8807	2180		0.9981	( 0.8799 , 1.1322 )	0.977	2158		0.8522	( 0.7192 , 1.0099 )	0.0649	1694		0.9915	( 0.8348 , 1.1776 )	0.9228	1644
rs161557	Child normally wears hat whilst out in the sun	1.0842	( 0.9613 , 1.2228 )	0.1877	2513		0.9717	( 0.8614 , 1.0962 )	0.6411	2593		1.0639	( 0.8999 , 1.2577 )	0.4685	1808		0.8965	( 0.7524 , 1.0682 )	0.2218	1773		1.0821	( 0.9545 , 1.2266 )	0.2176	2342		0.9489	( 0.8376 , 1.0750 )	0.4099	2325		1.0043	( 0.8468 , 1.1912 )	0.9604	1808		0.9968	( 0.8392 , 1.1840 )	0.971	1773
rs161557	Child normally wears something to keep skin covered whilst out in the sun	1.1215	( 0.9926 , 1.2672 )	0.0656	2508		0.9709	( 0.8589 , 1.0975 )	0.6372	2587		1.1535	( 0.9729 , 1.3677 )	0.1002	1805		1.0063	( 0.8417 , 1.2032 )	0.9447	1772		1.0985	( 0.9684 , 1.2460 )	0.144	2337		0.9084	( 0.7986 , 1.0334 )	0.1443	2321		1.0091	( 0.8498 , 1.1983 )	0.9174	1805		0.8396	( 0.7024 , 1.0038 )	0.055	1772
rs161557	Child normally uses sun block or cream whilst out in the sun	1.0344	( 0.9094 , 1.1765 )	0.607	2519		0.9316	( 0.8227 , 1.0550 )	0.2644	2595		0.9384	( 0.7858 , 1.1205 )	0.4821	1811		0.9498	( 0.7921 , 1.1388 )	0.5779	1773		1.0217	( 0.8929 , 1.1692 )	0.7546	2345		0.995	( 0.8735 , 1.1334 )	0.9399	2325		1.0062	( 0.8401 , 1.2051 )	0.9466	1811		1.035	( 0.8647 , 1.2389 )	0.7076	1773
rs161557	Child normally avoids midday sun whilst out in the sun	1.0926	( 0.9696 , 1.2313 )	0.146	2509		0.9082	( 0.8045 , 1.0251 )	0.1191	2587		1.1354	( 0.9614 , 1.3409 )	0.1346	1804		0.8886	( 0.7451 , 1.0598 )	0.1889	1771		1.046	( 0.9227 , 1.1858 )	0.4825	2337		0.9078	( 0.8002 , 1.0298 )	0.1327	2318		0.9134	( 0.7710 , 1.0823 )	0.2954	1804		1.0055	( 0.8447 , 1.1969 )	0.9509	1771
rs161557	Factor of skin block or cream does child usually uses	1.0025	( 0.8871 , 1.1329 )	0.9678	2470		0.9019	( 0.7991 , 1.0179 )	0.0945	2516		0.9492	( 0.8025 , 1.1228 )	0.5431	1775		0.8096	( 0.6792 , 0.9649 )	0.0183	1721		1.0601	( 0.9337 , 1.2036 )	0.3676	2300		0.9706	( 0.8537 , 1.1036 )	0.6489	2256		1.1507	( 0.9705 , 1.3643 )	0.1062	1775		1.1205	( 0.9404 , 1.3350 )	0.2032	1721
rs161557	Star system child's sun block or cream have	0.9033	( 0.6362 , 1.2827 )	0.5698	432		0.9472	( 0.6479 , 1.3849 )	0.7797	406		0.7281	( 0.4478 , 1.1838 )	0.2007	312		1.557	( 0.8315 , 2.9154 )	0.1665	273		0.9338	( 0.6446 , 1.3528 )	0.7174	395		0.6747	( 0.4594 , 0.9908 )	0.0448	346		1.0581	( 0.6526 , 1.7155 )	0.8189	312		0.4744	( 0.2697 , 0.8344 )	0.0096	273
rs161557	Frequency that mother applies sun lotion to child	1.0643	( 0.9415 , 1.2031 )	0.3193	2469		0.9151	( 0.8095 , 1.0345 )	0.1564	2528		1.0066	( 0.8485 , 1.1941 )	0.9397	1775		0.9465	( 0.7911 , 1.1324 )	0.5478	1730		1.0693	( 0.9413 , 1.2146 )	0.3031	2300		0.8937	( 0.7860 , 1.0162 )	0.0865	2273		1.086	( 0.9135 , 1.2910 )	0.35	1775		0.9239	( 0.7738 , 1.1030 )	0.3812	1730
rs161557	Child badly burnt ever up to age 8	0.9979	( 0.7210 , 1.3813 )	0.99	2394		0.8575	( 0.6336 , 1.1605 )	0.3194	2406		1.3965	( 0.8887 , 2.1944 )	0.1476	1750		0.9172	( 0.6060 , 1.3883 )	0.6828	1682		0.8372	( 0.5818 , 1.2047 )	0.3385	2226		0.8902	( 0.6454 , 1.2278 )	0.4782	2180		0.7335	( 0.4498 , 1.1964 )	0.2144	1750		0.9133	( 0.6028 , 1.3837 )	0.6688	1682
rs2059696	At 8 years old child was badly sunburnt	1.2923	( 0.7853 , 2.1266 )	0.3129	2442		1.2754	( 0.8492 , 1.9156 )	0.2411	2506		1.2755	( 0.5981 , 2.7203 )	0.5289	1727		1.4586	( 0.8143 , 2.6129 )	0.2044	1690		1.1246	( 0.6630 , 1.9078 )	0.6631	2281		1.1982	( 0.7543 , 1.9033 )	0.4437	2264		1.0878	( 0.5141 , 2.3018 )	0.8259	1727		1.0127	( 0.5519 , 1.8582 )	0.9676	1690
rs2059696	Respondent has changed / is trying to change their tan/skin colour	0.8864	( 0.7252 , 1.0835 )	0.2391	2088		0.8668	( 0.5714 , 1.3149 )	0.5013	1763		0.8891	( 0.6785 , 1.1650 )	0.3939	1535		0.8307	( 0.4810 , 1.4345 )	0.5057	1258		0.9106	( 0.7420 , 1.1174 )	0.3697	1986		1.3517	( 0.8957 , 2.0398 )	0.1511	1611		0.9831	( 0.7556 , 1.2791 )	0.8991	1535		1.2388	( 0.7242 , 2.1191 )	0.4343	1258
rs2059696	At 8 years old number of days child was out in the sun for 4+ hours	0.966	( 0.8628 , 1.0815 )	0.5482	2251		1.0205	( 0.9143 , 1.1390 )	0.7175	2300		0.9204	( 0.7863 , 1.0774 )	0.3018	1603		1.0351	( 0.8864 , 1.2087 )	0.6631	1551		1.0015	( 0.8905 , 1.1264 )	0.9796	2098		1.0368	( 0.9236 , 1.1639 )	0.54	2080		1.0786	( 0.9232 , 1.2602 )	0.3405	1603		1.0039	( 0.8593 , 1.1730 )	0.9605	1551
rs2059696	Child normally wears hat whilst out in the sun	0.9933	( 0.8859 , 1.1138 )	0.9086	2414		1.136	( 1.0174 , 1.2684 )	0.0234	2483		1.0492	( 0.8926 , 1.2332 )	0.5604	1708		1.1486	( 0.9847 , 1.3398 )	0.0777	1674		0.9195	( 0.8169 , 1.0349 )	0.164	2252		1.0592	( 0.9419 , 1.1911 )	0.3368	2241		0.8774	( 0.7501 , 1.0263 )	0.102	1708		1.0219	( 0.8733 , 1.1958 )	0.7867	1674
rs2059696	Child normally wears something to keep skin covered whilst out in the sun	0.8959	( 0.7978 , 1.0062 )	0.0634	2410		1.0354	( 0.9247 , 1.1594 )	0.5466	2477		0.9233	( 0.7848 , 1.0862 )	0.3359	1706		1.0497	( 0.8948 , 1.2316 )	0.5514	1673		0.9047	( 0.8016 , 1.0210 )	0.1045	2249		1.0025	( 0.8887 , 1.1308 )	0.968	2237		0.9276	( 0.7900 , 1.0892 )	0.3593	1706		0.9555	( 0.8119 , 1.1245 )	0.5836	1673
rs2059696	Child normally uses sun block or cream whilst out in the sun	1.0011	( 0.8869 , 1.1301 )	0.9853	2420		1.0978	( 0.9783 , 1.2318 )	0.1125	2485		1.0226	( 0.8631 , 1.2117 )	0.7959	1711		1.1234	( 0.9553 , 1.3209 )	0.1593	1674		0.9271	( 0.8162 , 1.0532 )	0.2448	2255		0.973	( 0.8614 , 1.0991 )	0.6601	2241		0.91	( 0.7701 , 1.0753 )	0.268	1711		0.9192	( 0.7805 , 1.0826 )	0.313	1674
rs2059696	Child normally avoids midday sun whilst out in the sun	1.0779	( 0.9616 , 1.2084 )	0.198	2410		0.9719	( 0.8705 , 1.0851 )	0.6118	2478		0.9917	( 0.8446 , 1.1646 )	0.9194	1704		1.0112	( 0.8663 , 1.1803 )	0.8879	1672		1.037	( 0.9214 , 1.1671 )	0.5468	2247		0.9335	( 0.8299 , 1.0499 )	0.251	2234		1.0608	( 0.9071 , 1.2406 )	0.4596	1704		0.9622	( 0.8223 , 1.1260 )	0.631	1672
rs2059696	Factor of skin block or cream does child usually uses	1.0364	( 0.9228 , 1.1640 )	0.5465	2370		1.0864	( 0.9719 , 1.2143 )	0.1448	2409		1.1527	( 0.9801 , 1.3556 )	0.0859	1676		1.0839	( 0.9264 , 1.2681 )	0.3144	1623		0.999	( 0.8854 , 1.1272 )	0.9874	2213		1.0199	( 0.9055 , 1.1489 )	0.7451	2172		0.9255	( 0.7893 , 1.0853 )	0.3408	1676		1.0027	( 0.8549 , 1.1761 )	0.9733	1623
rs2059696	Star system child's sun block or cream have	1.0419	( 0.7406 , 1.4657 )	0.8136	415		0.9701	( 0.7000 , 1.3445 )	0.8554	388		0.856	( 0.5301 , 1.3823 )	0.5249	294		1.2652	( 0.7571 , 2.1143 )	0.3694	253		1.4777	( 1.0152 , 2.1508 )	0.0415	383		1.1164	( 0.7660 , 1.6272 )	0.5667	331		1.6751	( 1.0358 , 2.7090 )	0.0354	294		0.9977	( 0.6151 , 1.6184 )	0.9926	253
rs2059696	Frequency that mother applies sun lotion to child	0.9776	( 0.8708 , 1.0975 )	0.7011	2369		1.0238	( 0.9156 , 1.1448 )	0.68	2423		0.8896	( 0.7564 , 1.0461 )	0.1571	1674		0.9628	( 0.8235 , 1.1255 )	0.634	1634		1.0289	( 0.9117 , 1.1611 )	0.6447	2211		1.0292	( 0.9142 , 1.1587 )	0.6338	2190		1.1123	( 0.9483 , 1.3047 )	0.1908	1674		1.0548	( 0.8999 , 1.2363 )	0.5106	1634
rs2059696	Child badly burnt ever up to age 8	1.3072	( 0.9710 , 1.7598 )	0.0774	2296		0.8635	( 0.6562 , 1.1363 )	0.2948	2311		0.909	( 0.5850 , 1.4123 )	0.6712	1660		0.8578	( 0.5889 , 1.2495 )	0.4242	1588		1.3737	( 1.0034 , 1.8807 )	0.0476	2147		0.9413	( 0.7009 , 1.2641 )	0.6875	2099		1.3272	( 0.8692 , 2.0263 )	0.1899	1660		1.0013	( 0.6898 , 1.4535 )	0.9946	1588
rs2073478	At 8 years old child was badly sunburnt	0.9274	( 0.5857 , 1.4684 )	0.7479	2543		0.5618	( 0.3798 , 0.8311 )	0.0039	2616		0.8702	( 0.4379 , 1.7293 )	0.6916	1829		0.4846	( 0.2758 , 0.8513 )	0.0117	1790		1.1491	( 0.6985 , 1.8902 )	0.5842	2372		0.8705	( 0.5616 , 1.3491 )	0.535	2351		1.2479	( 0.6198 , 2.5125 )	0.5351	1829		1.2617	( 0.7110 , 2.2391 )	0.427	1790
rs2073478	Respondent has changed / is trying to change their tan/skin colour	0.9025	( 0.7561 , 1.0773 )	0.2562	2173		1.1504	( 0.7799 , 1.6969 )	0.4799	1834		0.8258	( 0.6515 , 1.0468 )	0.1137	1618		1.2909	( 0.7714 , 2.1603 )	0.3311	1336		1.118	( 0.9274 , 1.3479 )	0.2422	2062		1.1675	( 0.7731 , 1.7632 )	0.4615	1677		1.2263	( 0.9653 , 1.5580 )	0.0948	1618		0.847	( 0.5092 , 1.4089 )	0.5225	1336
rs2073478	At 8 years old number of days child was out in the sun for 4+ hours	1.0834	( 0.9763 , 1.2023 )	0.1313	2341		0.9653	( 0.8721 , 1.0684 )	0.4951	2405		1.0396	( 0.9023 , 1.1977 )	0.5913	1694		0.9847	( 0.8556 , 1.1333 )	0.8298	1644		1.0362	( 0.9318 , 1.1524 )	0.5115	2180		0.9949	( 0.8925 , 1.1090 )	0.9263	2158		1.0595	( 0.9216 , 1.2181 )	0.4163	1694		1.0093	( 0.8761 , 1.1629 )	0.8975	1644
rs2073478	Child normally wears hat whilst out in the sun	0.9489	( 0.8543 , 1.0540 )	0.3279	2513		0.9604	( 0.8675 , 1.0633 )	0.4365	2593		0.9424	( 0.8173 , 1.0866 )	0.4139	1808		0.9674	( 0.8403 , 1.1137 )	0.6445	1773		1.0038	( 0.9004 , 1.1190 )	0.9459	2342		0.9752	( 0.8742 , 1.0878 )	0.6523	2325		0.9962	( 0.8634 , 1.1494 )	0.9585	1808		0.9213	( 0.7982 , 1.0635 )	0.2631	1773
rs2073478	Child normally wears something to keep skin covered whilst out in the sun	0.9569	( 0.8603 , 1.0643 )	0.417	2508		0.9573	( 0.8622 , 1.0628 )	0.4133	2587		0.9439	( 0.8157 , 1.0921 )	0.4376	1805		0.9116	( 0.7889 , 1.0534 )	0.2096	1772		1.032	( 0.9247 , 1.1519 )	0.5738	2337		1.0182	( 0.9099 , 1.1394 )	0.7535	2321		1.0562	( 0.9129 , 1.2221 )	0.4624	1805		1.0197	( 0.8809 , 1.1804 )	0.794	1772
rs2073478	Child normally uses sun block or cream whilst out in the sun	1.0263	( 0.9186 , 1.1466 )	0.6464	2519		1.0281	( 0.9242 , 1.1438 )	0.6099	2595		0.976	( 0.8389 , 1.1355 )	0.7531	1811		0.9312	( 0.8038 , 1.0787 )	0.3418	1773		1.1026	( 0.9820 , 1.2382 )	0.0985	2345		1.0506	( 0.9381 , 1.1766 )	0.3929	2325		1.0754	( 0.9241 , 1.2513 )	0.3474	1811		1.0274	( 0.8867 , 1.1904 )	0.7194	1773
rs2073478	Child normally avoids midday sun whilst out in the sun	0.9964	( 0.8983 , 1.1053 )	0.9457	2509		0.9801	( 0.8843 , 1.0862 )	0.7008	2587		0.9072	( 0.7871 , 1.0456 )	0.1788	1804		0.912	( 0.7908 , 1.0518 )	0.2057	1771		1.0609	( 0.9530 , 1.1811 )	0.2801	2337		1.0228	( 0.9175 , 1.1402 )	0.6837	2318		1.1296	( 0.9801 , 1.3020 )	0.0926	1804		1.0631	( 0.9226 , 1.2251 )	0.3976	1771
rs2073478	Factor of skin block or cream does child usually uses	0.9836	( 0.8851 , 1.0932 )	0.7593	2470		1.0216	( 0.9209 , 1.1334 )	0.6862	2516		0.9926	( 0.8602 , 1.1455 )	0.9194	1775		1.0107	( 0.8768 , 1.1652 )	0.8829	1721		1.0051	( 0.9010 , 1.1213 )	0.9274	2300		0.9361	( 0.8368 , 1.0473 )	0.2489	2256		1.0313	( 0.8932 , 1.1908 )	0.6746	1775		0.9358	( 0.8093 , 1.0820 )	0.3701	1721
rs2073478	Star system child's sun block or cream have	0.9872	( 0.7235 , 1.3471 )	0.9353	432		1.0034	( 0.7380 , 1.3642 )	0.9828	406		0.9116	( 0.5947 , 1.3976 )	0.6713	312		1.1807	( 0.7503 , 1.8580 )	0.4728	273		0.7843	( 0.5599 , 1.0987 )	0.1577	395		0.5376	( 0.3614 , 0.7999 )	0.0022	346		0.7649	( 0.5076 , 1.1527 )	0.2003	312		0.5578	( 0.3322 , 0.9365 )	0.0272	273
rs2073478	Frequency that mother applies sun lotion to child	0.9617	( 0.8650 , 1.0691 )	0.4692	2469		0.9727	( 0.8764 , 1.0795 )	0.6024	2528		0.908	( 0.7863 , 1.0485 )	0.1885	1775		0.9631	( 0.8344 , 1.1117 )	0.6077	1730		1.0447	( 0.9366 , 1.1654 )	0.4324	2300		1.0601	( 0.9487 , 1.1847 )	0.3025	2273		1.0308	( 0.8924 , 1.1906 )	0.6803	1775		0.9932	( 0.8587 , 1.1487 )	0.9263	1730
rs2073478	Child badly burnt ever up to age 8	0.9629	( 0.7301 , 1.2699 )	0.7888	2394		1.1484	( 0.8938 , 1.4756 )	0.2793	2406		0.7161	( 0.4802 , 1.0677 )	0.1013	1750		1.3331	( 0.9458 , 1.8790 )	0.1006	1682		1.3291	( 0.9785 , 1.8053 )	0.0687	2226		0.8916	( 0.6836 , 1.1631 )	0.3976	2180		1.5828	( 1.0492 , 2.3877 )	0.0286	1750		0.7768	( 0.5563 , 1.0847 )	0.1382	1682
rs2440390	At 8 years old child was badly sunburnt	1.3624	( 0.7316 , 2.5373 )	0.3297	2527		1.1045	( 0.6105 , 1.9982 )	0.7426	2581		1.0251	( 0.3808 , 2.7592 )	0.9609	1814		1.0158	( 0.4266 , 2.4191 )	0.9717	1763		1.0896	( 0.5364 , 2.2133 )	0.8124	2358		1.1609	( 0.6310 , 2.1357 )	0.6316	2336		1.4913	( 0.5952 , 3.7361 )	0.3938	1814		1.3924	( 0.6507 , 2.9796 )	0.3937	1763
rs2440390	Respondent has changed / is trying to change their tan/skin colour	1.267	( 0.9844 , 1.6306 )	0.0661	2160		0.9564	( 0.5248 , 1.7430 )	0.8842	1813		1.2592	( 0.8922 , 1.7773 )	0.1898	1606		1.7203	( 0.8229 , 3.5962 )	0.1493	1317		1.1646	( 0.8950 , 1.5154 )	0.2566	2052		0.6848	( 0.3475 , 1.3495 )	0.274	1663		1.0141	( 0.7125 , 1.4433 )	0.938	1606		0.6829	( 0.3081 , 1.5135 )	0.3476	1317
rs2440390	At 8 years old number of days child was out in the sun for 4+ hours	1.0839	( 0.9252 , 1.2700 )	0.3186	2326		0.822	( 0.7018 , 0.9628 )	0.0151	2374		1.0299	( 0.8288 , 1.2796 )	0.7906	1680		0.7726	( 0.6141 , 0.9720 )	0.0276	1619		1.0763	( 0.9166 , 1.2639 )	0.3697	2167		0.8525	( 0.7292 , 0.9966 )	0.0452	2143		1.1462	( 0.9229 , 1.4237 )	0.2171	1680		0.9536	( 0.7739 , 1.1751 )	0.656	1619
rs2440390	Child normally wears hat whilst out in the sun	1.0933	( 0.9328 , 1.2815 )	0.2707	2497		0.9769	( 0.8349 , 1.1430 )	0.7706	2558		1.1238	( 0.9008 , 1.4020 )	0.3012	1793		0.808	( 0.6437 , 1.0143 )	0.0661	1746		1.0642	( 0.9049 , 1.2516 )	0.4519	2328		1.0956	( 0.9358 , 1.2827 )	0.2562	2310		0.9044	( 0.7257 , 1.1270 )	0.3706	1793		1.1907	( 0.9643 , 1.4703 )	0.1048	1746
rs2440390	Child normally wears something to keep skin covered whilst out in the sun	0.9256	( 0.7876 , 1.0878 )	0.348	2492		0.8795	( 0.7487 , 1.0332 )	0.1181	2552		0.9747	( 0.7787 , 1.2200 )	0.8229	1790		0.745	( 0.5884 , 0.9434 )	0.0145	1746		0.9834	( 0.8334 , 1.1604 )	0.8428	2323		0.9726	( 0.8249 , 1.1466 )	0.7406	2307		0.899	( 0.7181 , 1.1255 )	0.3531	1790		1.0944	( 0.8784 , 1.3635 )	0.4213	1746
rs2440390	Child normally uses sun block or cream whilst out in the sun	0.9723	( 0.8225 , 1.1495 )	0.7423	2503		1.0597	( 0.9003 , 1.2474 )	0.4855	2560		1.1065	( 0.8771 , 1.3959 )	0.3933	1796		1.024	( 0.8090 , 1.2961 )	0.8435	1746		0.8459	( 0.7121 , 1.0048 )	0.0567	2331		0.9871	( 0.8374 , 1.1637 )	0.8774	2310		0.7659	( 0.6089 , 0.9633 )	0.0226	1796		0.9803	( 0.7866 , 1.2215 )	0.8591	1746
rs2440390	Child normally avoids midday sun whilst out in the sun	0.9753	( 0.8320 , 1.1433 )	0.7579	2493		1.0417	( 0.8901 , 1.2193 )	0.6106	2553		1.0212	( 0.8205 , 1.2710 )	0.8508	1790		0.8432	( 0.6693 , 1.0622 )	0.1477	1745		0.9261	( 0.7880 , 1.0884 )	0.3516	2324		1.1344	( 0.9662 , 1.3318 )	0.1234	2303		0.8661	( 0.6979 , 1.0750 )	0.1922	1790		1.2851	( 1.0341 , 1.5969 )	0.0236	1745
rs2440390	Factor of skin block or cream does child usually uses	0.9103	( 0.7763 , 1.0675 )	0.2476	2454		0.989	( 0.8411 , 1.1630 )	0.8936	2481		0.92	( 0.7382 , 1.1465 )	0.4579	1760		0.9778	( 0.7744 , 1.2346 )	0.8505	1694		0.8825	( 0.7491 , 1.0396 )	0.1347	2286		1.0999	( 0.9340 , 1.2952 )	0.2536	2241		0.8672	( 0.6965 , 1.0798 )	0.2027	1760		1.0893	( 0.8754 , 1.3554 )	0.4431	1694
rs2440390	Star system child's sun block or cream have	1.256	( 0.7592 , 2.0779 )	0.3749	431		0.6386	( 0.4044 , 1.0087 )	0.0545	400		1.5202	( 0.7027 , 3.2891 )	0.2874	310		0.7958	( 0.3982 , 1.5903 )	0.5178	269		1.1775	( 0.6865 , 2.0196 )	0.5528	393		0.8597	( 0.5443 , 1.3579 )	0.5169	344		0.8498	( 0.4129 , 1.7489 )	0.6585	310		0.8798	( 0.4809 , 1.6098 )	0.6779	269
rs2440390	Frequency that mother applies sun lotion to child	1.0273	( 0.8733 , 1.2085 )	0.7451	2454		1.2045	( 1.0266 , 1.4133 )	0.0225	2493		1.1267	( 0.8999 , 1.4105 )	0.2982	1762		1.072	( 0.8511 , 1.3501 )	0.5549	1703		0.9349	( 0.7927 , 1.1025 )	0.4235	2288		1.0104	( 0.8602 , 1.1868 )	0.8997	2258		0.8029	( 0.6430 , 1.0024 )	0.0525	1762		1.0176	( 0.8205 , 1.2621 )	0.8738	1703
rs2440390	Child badly burnt ever up to age 8	0.9878	( 0.6497 , 1.5018 )	0.9543	2380		0.9908	( 0.6778 , 1.4483 )	0.9618	2376		0.9561	( 0.5260 , 1.7379 )	0.8829	1736		0.9291	( 0.5395 , 1.5999 )	0.7908	1659		1.1338	( 0.7410 , 1.7350 )	0.5628	2213		1.2472	( 0.8670 , 1.7940 )	0.2338	2168		1.15	( 0.6426 , 2.0580 )	0.6379	1736		1.2664	( 0.7901 , 2.0300 )	0.3265	1659
rs2734848	At 8 years old child was badly sunburnt	0.9188	( 0.5148 , 1.6398 )	0.7745	2543		0.7553	( 0.4716 , 1.2096 )	0.2427	2616		0.9237	( 0.3819 , 2.2340 )	0.8601	1829		0.8753	( 0.4349 , 1.7616 )	0.709	1790		1.3182	( 0.6737 , 2.5790 )	0.4199	2372		0.7139	( 0.4349 , 1.1719 )	0.1827	2351		0.9831	( 0.4119 , 2.3466 )	0.9694	1829		0.6291	( 0.3361 , 1.1777 )	0.1474	1790
rs2734848	Respondent has changed / is trying to change their tan/skin colour	0.8354	( 0.6693 , 1.0428 )	0.1119	2173		1.2661	( 0.7448 , 2.1524 )	0.3834	1834		0.884	( 0.6533 , 1.1960 )	0.424	1618		0.9587	( 0.4866 , 1.8888 )	0.9031	1336		0.8324	( 0.6659 , 1.0405 )	0.1072	2062		1.2506	( 0.7341 , 2.1306 )	0.4107	1677		0.9072	( 0.6767 , 1.2163 )	0.5151	1618		0.9582	( 0.5058 , 1.8153 )	0.8958	1336
rs2734848	At 8 years old number of days child was out in the sun for 4+ hours	0.9459	( 0.8272 , 1.0815 )	0.4156	2341		1.0426	( 0.9151 , 1.1880 )	0.5308	2405		0.9495	( 0.7887 , 1.1432 )	0.5845	1694		1.0797	( 0.8949 , 1.3028 )	0.4234	1644		0.9666	( 0.8440 , 1.1071 )	0.6241	2180		1.0589	( 0.9271 , 1.2093 )	0.3988	2158		0.9785	( 0.8158 , 1.1738 )	0.8152	1694		1.0228	( 0.8555 , 1.2229 )	0.8045	1644
rs2734848	Child normally wears hat whilst out in the sun	0.8925	( 0.7798 , 1.0215 )	0.0988	2513		1.119	( 0.9810 , 1.2764 )	0.094	2593		0.8865	( 0.7336 , 1.0712 )	0.2121	1808		1.242	( 1.0279 , 1.5008 )	0.0248	1773		0.9504	( 0.8287 , 1.0901 )	0.4674	2342		0.9531	( 0.8329 , 1.0907 )	0.4851	2325		1.0699	( 0.8884 , 1.2884 )	0.4765	1808		0.8605	( 0.7184 , 1.0307 )	0.1028	1773
rs2734848	Child normally wears something to keep skin covered whilst out in the sun	1.0265	( 0.8947 , 1.1777 )	0.709	2508		1.1465	( 1.0013 , 1.3128 )	0.0479	2587		1.0593	( 0.8738 , 1.2842 )	0.5576	1805		1.2105	( 0.9950 , 1.4726 )	0.0561	1772		0.9763	( 0.8482 , 1.1237 )	0.738	2337		1.0783	( 0.9382 , 1.2392 )	0.2886	2321		0.9999	( 0.8271 , 1.2089 )	0.9994	1805		1.032	( 0.8562 , 1.2439 )	0.7413	1772
rs2734848	Child normally uses sun block or cream whilst out in the sun	0.9958	( 0.8632 , 1.1488 )	0.9537	2519		0.9837	( 0.8582 , 1.1277 )	0.8139	2595		0.9294	( 0.7605 , 1.1359 )	0.4745	1811		1.0084	( 0.8290 , 1.2265 )	0.9337	1773		1.1123	( 0.9609 , 1.2876 )	0.1538	2345		0.9349	( 0.8121 , 1.0764 )	0.3492	2325		1.164	( 0.9572 , 1.4154 )	0.1282	1811		0.9225	( 0.7648 , 1.1128 )	0.3994	1773
rs2734848	Child normally avoids midday sun whilst out in the sun	1.0048	( 0.8777 , 1.1503 )	0.9445	2509		0.9777	( 0.8561 , 1.1166 )	0.7394	2587		0.9955	( 0.8250 , 1.2012 )	0.9622	1804		1.0391	( 0.8569 , 1.2600 )	0.6965	1771		1.062	( 0.9260 , 1.2181 )	0.3897	2337		0.927	( 0.8091 , 1.0621 )	0.2746	2318		1.0573	( 0.8806 , 1.2696 )	0.5504	1804		0.9014	( 0.7511 , 1.0819 )	0.2652	1771
rs2734848	Factor of skin block or cream does child usually uses	1.1321	( 0.9884 , 1.2966 )	0.0732	2470		1.0164	( 0.8884 , 1.1629 )	0.8129	2516		1.1447	( 0.9475 , 1.3829 )	0.1612	1775		1.0332	( 0.8537 , 1.2505 )	0.7372	1721		1.1287	( 0.9821 , 1.2971 )	0.0881	2300		0.9174	( 0.7991 , 1.0532 )	0.221	2256		1.0957	( 0.9099 , 1.3194 )	0.3352	1775		0.9047	( 0.7534 , 1.0864 )	0.2836	1721
rs2734848	Star system child's sun block or cream have	0.8601	( 0.5688 , 1.3004 )	0.4748	432		1.4011	( 0.9507 , 2.0650 )	0.0883	406		0.8575	( 0.4647 , 1.5825 )	0.6229	312		1.4019	( 0.7731 , 2.5421 )	0.2659	273		0.8313	( 0.5256 , 1.3149 )	0.4297	395		0.8804	( 0.5835 , 1.3284 )	0.5439	346		0.9038	( 0.4982 , 1.6394 )	0.7391	312		0.7831	( 0.4418 , 1.3882 )	0.4026	273
rs2734848	Frequency that mother applies sun lotion to child	0.9362	( 0.8157 , 1.0744 )	0.3479	2469		0.8955	( 0.7836 , 1.0234 )	0.105	2528		0.8918	( 0.7364 , 1.0800 )	0.2411	1775		0.9408	( 0.7768 , 1.1395 )	0.5325	1730		1.0723	( 0.9320 , 1.2338 )	0.329	2300		0.9086	( 0.7930 , 1.0410 )	0.1671	2273		1.1919	( 0.9878 , 1.4382 )	0.067	1775		0.9245	( 0.7702 , 1.1098 )	0.3998	1730
rs2734848	Child badly burnt ever up to age 8	0.9116	( 0.6424 , 1.2936 )	0.6042	2394		1.1779	( 0.8447 , 1.6427 )	0.3345	2406		0.8626	( 0.5250 , 1.4175 )	0.5598	1750		1.1535	( 0.7283 , 1.8269 )	0.5428	1682		0.9032	( 0.6253 , 1.3047 )	0.5874	2226		0.9678	( 0.6957 , 1.3464 )	0.8461	2180		0.9295	( 0.5671 , 1.5235 )	0.7718	1750		0.8725	( 0.5746 , 1.3247 )	0.522	1682
rs2817580	At 8 years old child was badly sunburnt	1.0986	( 0.6886 , 1.7528 )	0.6932	2540		1.0006	( 0.6659 , 1.5035 )	0.9977	2612		1.0359	( 0.5058 , 2.1215 )	0.9231	1826		1.0233	( 0.5749 , 1.8216 )	0.9376	1786		0.9025	( 0.5384 , 1.5127 )	0.697	2368		1.1491	( 0.7334 , 1.8005 )	0.5441	2348		0.8129	( 0.3934 , 1.6798 )	0.5759	1826		0.8718	( 0.4865 , 1.5623 )	0.6449	1786
rs2817580	Respondent has changed / is trying to change their tan/skin colour	0.9955	( 0.8307 , 1.1931 )	0.9613	2171		1.3265	( 0.9003 , 1.9545 )	0.1531	1832		0.9394	( 0.7371 , 1.1973 )	0.6135	1614		1.2943	( 0.7729 , 2.1673 )	0.3268	1334		1.0902	( 0.9052 , 1.3129 )	0.3627	2057		1.3365	( 0.8888 , 2.0097 )	0.1634	1674		1.1138	( 0.8728 , 1.4214 )	0.3863	1614		1.1733	( 0.7059 , 1.9502 )	0.5376	1334
rs2817580	At 8 years old number of days child was out in the sun for 4+ hours	1.0101	( 0.9095 , 1.1218 )	0.8514	2339		0.972	( 0.8750 , 1.0798 )	0.5969	2402		1.026	( 0.8881 , 1.1853 )	0.7277	1692		0.9588	( 0.8283 , 1.1097 )	0.5724	1641		0.9964	( 0.8959 , 1.1083 )	0.9477	2177		0.9218	( 0.8250 , 1.0300 )	0.1505	2155		0.9771	( 0.8472 , 1.1270 )	0.7506	1692		0.9845	( 0.8521 , 1.1373 )	0.8316	1641
rs2817580	Child normally wears hat whilst out in the sun	0.9905	( 0.8895 , 1.1029 )	0.8611	2510		0.913	( 0.8224 , 1.0136 )	0.0878	2589		0.976	( 0.8412 , 1.1324 )	0.749	1805		0.9788	( 0.8468 , 1.1313 )	0.7715	1769		1.0592	( 0.9499 , 1.1810 )	0.301	2338		1.0343	( 0.9257 , 1.1556 )	0.5516	2322		1.0747	( 0.9275 , 1.2453 )	0.3376	1805		1.0381	( 0.8979 , 1.2003 )	0.6134	1769
rs2817580	Child normally wears something to keep skin covered whilst out in the sun	1.113	( 0.9984 , 1.2408 )	0.0536	2505		0.989	( 0.8883 , 1.1012 )	0.8401	2583		1.1621	( 0.9997 , 1.3509 )	0.0505	1802		1.0547	( 0.9081 , 1.2248 )	0.4856	1768		1.0403	( 0.9319 , 1.1614 )	0.4817	2333		1.0243	( 0.9134 , 1.1486 )	0.6819	2318		0.9402	( 0.8093 , 1.0922 )	0.4198	1802		1.0216	( 0.8801 , 1.1859 )	0.7784	1768
rs2817580	Child normally uses sun block or cream whilst out in the sun	0.9213	( 0.8232 , 1.0311 )	0.1536	2516		1.0056	( 0.9018 , 1.1213 )	0.9202	2591		0.9271	( 0.7931 , 1.0837 )	0.3419	1808		1.0055	( 0.8642 , 1.1698 )	0.9439	1769		1.0464	( 0.9315 , 1.1755 )	0.4444	2341		1.1066	( 0.9853 , 1.2427 )	0.0872	2322		1.0364	( 0.8869 , 1.2112 )	0.6527	1808		1.1267	( 0.9687 , 1.3105 )	0.1217	1769
rs2817580	Child normally avoids midday sun whilst out in the sun	1.0316	( 0.9270 , 1.1480 )	0.5687	2506		0.9682	( 0.8720 , 1.0751 )	0.5453	2583		1.0695	( 0.9222 , 1.2404 )	0.3741	1801		0.9782	( 0.8456 , 1.1315 )	0.7662	1767		0.9641	( 0.8654 , 1.0741 )	0.5075	2333		1.0223	( 0.9148 , 1.1425 )	0.697	2315		0.9284	( 0.8027 , 1.0737 )	0.3165	1801		1.0371	( 0.8974 , 1.1987 )	0.6215	1767
rs2817580	Factor of skin block or cream does child usually uses	0.9908	( 0.8898 , 1.1032 )	0.8663	2467		1.0415	( 0.9365 , 1.1583 )	0.4534	2513		0.996	( 0.8584 , 1.1556 )	0.9577	1772		0.9733	( 0.8401 , 1.1276 )	0.7185	1718		0.9476	( 0.8491 , 1.0576 )	0.3366	2296		1.0656	( 0.9508 , 1.1943 )	0.2747	2253		0.9549	( 0.8239 , 1.1068 )	0.5401	1772		1.1609	( 1.0014 , 1.3458 )	0.0479	1718
rs2817580	Star system child's sun block or cream have	0.885	( 0.6479 , 1.2090 )	0.4428	431		1.0996	( 0.7973 , 1.5167 )	0.5626	406		1.1993	( 0.7832 , 1.8366 )	0.4032	311		1.019	( 0.6328 , 1.6408 )	0.9384	273		0.9187	( 0.6636 , 1.2719 )	0.6095	394		1.5731	( 1.0939 , 2.2621 )	0.0145	345		0.8462	( 0.5566 , 1.2863 )	0.4344	311		1.8026	( 1.1106 , 2.9259 )	0.0171	273
rs2817580	Frequency that mother applies sun lotion to child	0.9839	( 0.8824 , 1.0969 )	0.7695	2466		0.9967	( 0.8956 , 1.1092 )	0.9515	2524		0.9615	( 0.8271 , 1.1176 )	0.6086	1772		0.9579	( 0.8256 , 1.1114 )	0.5707	1726		1.0788	( 0.9664 , 1.2042 )	0.1767	2296		1.0341	( 0.9234 , 1.1581 )	0.5616	2270		1.0789	( 0.9302 , 1.2514 )	0.3157	1772		1.1249	( 0.9688 , 1.3061 )	0.1225	1726
rs2817580	Child badly burnt ever up to age 8	1.0633	( 0.8001 , 1.4131 )	0.6721	2391		1.0442	( 0.8095 , 1.3469 )	0.7391	2404		0.9895	( 0.6603 , 1.4828 )	0.9593	1746		0.9697	( 0.6870 , 1.3688 )	0.8611	1679		1.2943	( 0.9624 , 1.7407 )	0.0879	2222		1.0529	( 0.8003 , 1.3853 )	0.7126	2177		1.2462	( 0.8369 , 1.8557 )	0.2786	1746		1.098	( 0.7821 , 1.5414 )	0.5893	1679
rs28583298	At 8 years old child was badly sunburnt	1.1122	( 0.6933 , 1.7840 )	0.6593	2433		0.9157	( 0.6004 , 1.3966 )	0.6826	2498		0.8115	( 0.3845 , 1.7127 )	0.5837	1702		0.7268	( 0.3991 , 1.3237 )	0.2969	1680		0.9271	( 0.5598 , 1.5356 )	0.7689	2272		1.0999	( 0.7051 , 1.7159 )	0.6747	2269		0.9644	( 0.4637 , 2.0054 )	0.9226	1702		1.27	( 0.7012 , 2.3004 )	0.4303	1680
rs28583298	Respondent has changed / is trying to change their tan/skin colour	1.0797	( 0.8996 , 1.2959 )	0.4102	2079		0.8095	( 0.5390 , 1.2157 )	0.3083	1742		1.035	( 0.8116 , 1.3198 )	0.7818	1509		0.7474	( 0.4307 , 1.2970 )	0.3005	1246		1.1102	( 0.9192 , 1.3408 )	0.2778	1977		0.7208	( 0.4656 , 1.1156 )	0.1418	1614		1.0489	( 0.8221 , 1.3384 )	0.7007	1509		0.6931	( 0.3883 , 1.2375 )	0.2152	1246
rs28583298	At 8 years old number of days child was out in the sun for 4+ hours	1.046	( 0.9401 , 1.1639 )	0.4087	2239		1.0403	( 0.9352 , 1.1572 )	0.4671	2300		1.0441	( 0.8996 , 1.2119 )	0.5701	1578		1.0973	( 0.9451 , 1.2740 )	0.223	1544		1.0018	( 0.8977 , 1.1180 )	0.9747	2091		1.0315	( 0.9226 , 1.1532 )	0.5857	2084		1.0323	( 0.8914 , 1.1954 )	0.6716	1578		1.0018	( 0.8617 , 1.1647 )	0.9808	1544
rs28583298	Child normally wears hat whilst out in the sun	1.0208	( 0.9160 , 1.1375 )	0.7099	2406		0.9449	( 0.8486 , 1.0521 )	0.3012	2477		1.0735	( 0.9227 , 1.2489 )	0.3585	1684		0.9405	( 0.8101 , 1.0919 )	0.4203	1664		0.9936	( 0.8898 , 1.1095 )	0.9094	2244		0.9558	( 0.8547 , 1.0690 )	0.4289	2243		0.9519	( 0.8203 , 1.1045 )	0.5155	1684		1.018	( 0.8760 , 1.1831 )	0.8157	1664
rs28583298	Child normally wears something to keep skin covered whilst out in the sun	1.0193	( 0.9134 , 1.1374 )	0.7332	2402		1.0252	( 0.9193 , 1.1434 )	0.6546	2471		1.0243	( 0.8785 , 1.1943 )	0.759	1682		1.0279	( 0.8825 , 1.1973 )	0.7238	1663		1.1486	( 1.0268 , 1.2850 )	0.0154	2240		0.9483	( 0.8447 , 1.0646 )	0.3683	2239		1.0999	( 0.9455 , 1.2796 )	0.2172	1682		0.966	( 0.8263 , 1.1294 )	0.6647	1663
rs28583298	Child normally uses sun block or cream whilst out in the sun	0.9799	( 0.8740 , 1.0986 )	0.728	2411		0.9834	( 0.8803 , 1.0985 )	0.7667	2479		0.9931	( 0.8461 , 1.1656 )	0.9325	1686		0.9553	( 0.8193 , 1.1140 )	0.5599	1664		0.9409	( 0.8359 , 1.0592 )	0.3133	2247		0.9799	( 0.8714 , 1.1020 )	0.7352	2243		0.9146	( 0.7809 , 1.0711 )	0.2679	1686		0.9847	( 0.8419 , 1.1517 )	0.8468	1664
rs28583298	Child normally avoids midday sun whilst out in the sun	1.0192	( 0.9162 , 1.1338 )	0.7268	2402		0.9807	( 0.8814 , 1.0913 )	0.721	2471		1.0459	( 0.9005 , 1.2148 )	0.5567	1680		1.0306	( 0.8881 , 1.1959 )	0.6917	1662		0.9828	( 0.8798 , 1.0980 )	0.7594	2238		0.9149	( 0.8170 , 1.0245 )	0.1232	2236		0.9555	( 0.8237 , 1.1083 )	0.5474	1680		0.8737	( 0.7508 , 1.0166 )	0.0807	1662
rs28583298	Factor of skin block or cream does child usually uses	1.0112	( 0.9077 , 1.1266 )	0.8393	2362		0.9579	( 0.8588 , 1.0684 )	0.4397	2402		1.0268	( 0.8831 , 1.1939 )	0.7307	1651		0.9407	( 0.8083 , 1.0948 )	0.4297	1616		0.9707	( 0.8683 , 1.0851 )	0.6005	2204		1.0324	( 0.9199 , 1.1587 )	0.588	2178		1.0009	( 0.8620 , 1.1622 )	0.9903	1651		1.0857	( 0.9305 , 1.2668 )	0.2964	1616
rs28583298	Star system child's sun block or cream have	1.2367	( 0.8921 , 1.7144 )	0.2023	408		1.4318	( 1.0131 , 2.0235 )	0.042	383		1.3373	( 0.8538 , 2.0948 )	0.2042	287		1.6755	( 0.9868 , 2.8448 )	0.056	254		0.8401	( 0.6001 , 1.1761 )	0.3101	379		1.1962	( 0.8270 , 1.7304 )	0.3414	330		0.814	( 0.5262 , 1.2593 )	0.3553	287		0.9524	( 0.5814 , 1.5600 )	0.8463	254
rs28583298	Frequency that mother applies sun lotion to child	0.9565	( 0.8579 , 1.0665 )	0.4235	2365		0.997	( 0.8941 , 1.1117 )	0.9571	2414		1.0151	( 0.8715 , 1.1824 )	0.8471	1655		0.9541	( 0.8191 , 1.1112 )	0.5456	1623		0.9671	( 0.8642 , 1.0822 )	0.5594	2204		1.0457	( 0.9325 , 1.1727 )	0.4449	2194		0.8996	( 0.7729 , 1.0470 )	0.1717	1655		1.0276	( 0.8797 , 1.2004 )	0.7311	1623
rs28583298	Child badly burnt ever up to age 8	1.011	( 0.7576 , 1.3491 )	0.9408	2291		0.8673	( 0.6693 , 1.1237 )	0.2813	2295		0.802	( 0.5257 , 1.2234 )	0.3058	1626		0.8464	( 0.5932 , 1.2077 )	0.3579	1576		1.2582	( 0.9308 , 1.7008 )	0.1353	2128		1.0211	( 0.7712 , 1.3520 )	0.884	2102		1.6097	( 1.0658 , 2.4311 )	0.0237	1626		1.0102	( 0.7054 , 1.4468 )	0.9556	1576
rs2887510	At 8 years old child was badly sunburnt	0.974	( 0.5975 , 1.5878 )	0.9158	2543		1.0102	( 0.6651 , 1.5343 )	0.9621	2616		0.9075	( 0.4376 , 1.8821 )	0.7943	1829		0.6359	( 0.3511 , 1.1518 )	0.1353	1790		1.2469	( 0.7296 , 2.1310 )	0.4197	2372		1.4039	( 0.8554 , 2.3040 )	0.1795	2351		1.3224	( 0.6324 , 2.7654 )	0.4578	1829		1.9575	( 1.0252 , 3.7374 )	0.0418	1790
rs2887510	Respondent has changed / is trying to change their tan/skin colour	0.9765	( 0.8085 , 1.1795 )	0.8052	2173		1.0042	( 0.6726 , 1.4994 )	0.9835	1834		0.8762	( 0.6834 , 1.1233 )	0.297	1618		0.9286	( 0.5340 , 1.6147 )	0.7929	1336		1.0984	( 0.9035 , 1.3352 )	0.3464	2062		1.1866	( 0.7680 , 1.8335 )	0.4408	1677		1.1781	( 0.9180 , 1.5119 )	0.1978	1618		1.407	( 0.7914 , 2.5016 )	0.2448	1336
rs2887510	At 8 years old number of days child was out in the sun for 4+ hours	1.0795	( 0.9685 , 1.2032 )	0.1671	2341		0.98	( 0.8804 , 1.0909 )	0.7122	2405		1.0094	( 0.8701 , 1.1710 )	0.9015	1694		0.9366	( 0.8065 , 1.0878 )	0.3911	1644		1.1213	( 1.0027 , 1.2540 )	0.0448	2180		0.9656	( 0.8629 , 1.0806 )	0.542	2158		1.1184	( 0.9657 , 1.2952 )	0.1353	1694		0.9964	( 0.8584 , 1.1566 )	0.9621	1644
rs2887510	Child normally wears hat whilst out in the sun	1.0396	( 0.9301 , 1.1619 )	0.4939	2513		1.0464	( 0.9393 , 1.1657 )	0.4104	2593		1.0573	( 0.9085 , 1.2306 )	0.4713	1808		1.1203	( 0.9640 , 1.3021 )	0.1384	1773		0.9982	( 0.8923 , 1.1166 )	0.9746	2342		0.9983	( 0.8916 , 1.1178 )	0.9769	2325		0.9426	( 0.8137 , 1.0920 )	0.4313	1808		0.9473	( 0.8164 , 1.0991 )	0.475	1773
rs2887510	Child normally wears something to keep skin covered whilst out in the sun	1.0512	( 0.9396 , 1.1760 )	0.3834	2508		1.0845	( 0.9710 , 1.2113 )	0.1504	2587		1.0967	( 0.9408 , 1.2786 )	0.238	1805		1.1018	( 0.9437 , 1.2864 )	0.22	1772		0.9707	( 0.8661 , 1.0879 )	0.6089	2337		1.1058	( 0.9844 , 1.2421 )	0.09	2321		0.9324	( 0.8020 , 1.0840 )	0.3624	1805		1.0784	( 0.9252 , 1.2569 )	0.3343	1772
rs2887510	Child normally uses sun block or cream whilst out in the sun	0.9871	( 0.8783 , 1.1094 )	0.8278	2519		0.921	( 0.8231 , 1.0306 )	0.1513	2595		1.0043	( 0.8559 , 1.1784 )	0.9581	1811		0.916	( 0.7827 , 1.0720 )	0.2741	1773		0.8842	( 0.7829 , 0.9986 )	0.0474	2345		1.0274	( 0.9135 , 1.1555 )	0.652	2325		0.8571	( 0.7314 , 1.0045 )	0.0569	1811		1.0846	( 0.9293 , 1.2660 )	0.303	1773
rs2887510	Child normally avoids midday sun whilst out in the sun	1.0209	( 0.9143 , 1.1400 )	0.7128	2509		1.0938	( 0.9820 , 1.2184 )	0.1031	2587		1.0126	( 0.8706 , 1.1777 )	0.8713	1804		1.1348	( 0.9742 , 1.3218 )	0.1043	1771		0.9602	( 0.8580 , 1.0746 )	0.4795	2337		1.0181	( 0.9093 , 1.1398 )	0.7561	2318		0.9525	( 0.8217 , 1.1041 )	0.5186	1804		1.0103	( 0.8696 , 1.1736 )	0.8939	1771
rs2887510	Factor of skin block or cream does child usually uses	1.0078	( 0.9018 , 1.1262 )	0.8916	2470		1.0154	( 0.9096 , 1.1335 )	0.7854	2516		1.028	( 0.8837 , 1.1959 )	0.7205	1775		1.0982	( 0.9409 , 1.2818 )	0.235	1721		1.0303	( 0.9197 , 1.1542 )	0.6069	2300		0.9582	( 0.8534 , 1.0760 )	0.4705	2256		0.9591	( 0.8257 , 1.1139 )	0.5841	1775		0.9079	( 0.7778 , 1.0597 )	0.2206	1721
rs2887510	Star system child's sun block or cream have	0.8646	( 0.6270 , 1.1922 )	0.3747	432		0.8556	( 0.6167 , 1.1870 )	0.3504	406		1.0206	( 0.6737 , 1.5462 )	0.9233	312		0.8635	( 0.5340 , 1.3964 )	0.5495	273		1.0056	( 0.7064 , 1.4316 )	0.9751	395		0.7222	( 0.4984 , 1.0466 )	0.0855	346		1.0312	( 0.6747 , 1.5761 )	0.887	312		0.9329	( 0.5610 , 1.5514 )	0.7891	273
rs2887510	Frequency that mother applies sun lotion to child	1.0456	( 0.9350 , 1.1692 )	0.4343	2469		1.0708	( 0.9597 , 1.1949 )	0.2211	2528		1.1181	( 0.9602 , 1.3019 )	0.1508	1775		1.052	( 0.9019 , 1.2272 )	0.5185	1730		0.9557	( 0.8525 , 1.0714 )	0.4371	2300		1.1673	( 1.0416 , 1.3081 )	0.0078	2273		0.8737	( 0.7518 , 1.0153 )	0.078	1775		1.1347	( 0.9750 , 1.3205 )	0.1025	1730
rs2887510	Child badly burnt ever up to age 8	1.1987	( 0.8848 , 1.6238 )	0.242	2394		0.8591	( 0.6665 , 1.1072 )	0.2407	2406		1.15	( 0.7504 , 1.7623 )	0.5212	1750		0.6756	( 0.4750 , 0.9609 )	0.0291	1682		1.0623	( 0.7779 , 1.4509 )	0.7037	2226		1.2395	( 0.9263 , 1.6585 )	0.1485	2180		0.9969	( 0.6600 , 1.5057 )	0.9882	1750		1.4945	( 1.0325 , 2.1632 )	0.0332	1682
rs29132	At 8 years old child was badly sunburnt	1.6906	( 0.7239 , 3.9483 )	0.225	2538		1.6453	( 0.8241 , 3.2848 )	0.1581	2612		1.8603	( 0.5453 , 6.3459 )	0.3215	1822		1.8645	( 0.6996 , 4.9692 )	0.2129	1783		0.9202	( 0.2875 , 2.9454 )	0.8886	2367		1.3503	( 0.6235 , 2.9240 )	0.4462	2345		1.0475	( 0.2650 , 4.1402 )	0.9472	1822		1.1381	( 0.4079 , 3.1756 )	0.8049	1783
rs29132	Respondent has changed / is trying to change their tan/skin colour	0.9453	( 0.6189 , 1.4441 )	0.7949	2170		0.767	( 0.3106 , 1.8936 )	0.5651	1829		0.433	( 0.2282 , 0.8215 )	0.0104	1613		0.7994	( 0.2499 , 2.5576 )	0.706	1330		1.1468	( 0.7533 , 1.7459 )	0.5229	2059		0.8614	( 0.3526 , 2.1042 )	0.7433	1673		1.8836	( 1.1382 , 3.1173 )	0.0138	1613		0.8931	( 0.2893 , 2.7570 )	0.8442	1330
[truncated: 67 more rows]

[truncated: 1 more sheets: Supplementary Table 6.]
